# Supplementary material for: Responses of the Differentiated Intestinal Epithelial Cell Line Caco-2 to Infection With the Giardia intestinalis GS Isolate
Source: Front Cell Infect Microbiol. 2018 Jul 16;8:244. doi: 10.3389/fcimb.2018.00244 (PMC6055019; doi:10.3389/fcimb.2018.00244)
Supplement: Table S1 — Differentially transcribed genes (DTGs) in the differentiated colon adenocarcinoma cell line, Caco-2, in response to interaction with Giardia intestinalis isolate, GS, for 1.5 h. Note that significantly up-regulated genes are in red font whereas significantly down-regulated genes are in blue font (adjusted P < 0.05). [file Table_1.XLSX]

## Sheet: Table S1
Table S1: Differentially transcribed genes (DTGs) in the differentiated colon adenocarcinoma cell line, Caco-2, in response to interaction with Giardia intestinalis isolate, GS, for 1.5h. Note that significantly up-regulated genes are in red font whereas significantly down-regulated genes are in blue font (adjusted P value < 0.05)
GeneID	Symbol	description	chromosome	type_of_gene	Synonyms	Length	logFC	Fold change	AveExpr	t	P,Value	adj,P,Val	B
2921	CXCL3	C-X-C motif chemokine ligand 3	4	protein-coding	CINC-2b|GRO3|GROg|MIP-2b|MIP2B|SCYB3	1159	7.87683	235.05	4.63823	29.895	9.12613e-11	5.59705e-07	13.7561
6364	CCL20	C-C motif chemokine ligand 20	2	protein-coding	CKb4|Exodus|LARC|MIP-3-alpha|MIP-3a|MIP3A|SCYA20|ST38	842	7.26106	153.39	6.80511	37.9855	9.40905e-12	1.15411e-07	14.9298
2919	CXCL1	C-X-C motif chemokine ligand 1	4	protein-coding	FSP|GRO1|GROa|MGSA|MGSA-a|NAP-3|SCYB1	1192	6.92846	121.807	3.4991	24.1106	6.95542e-10	2.84384e-06	12.4581
2920	CXCL2	C-X-C motif chemokine ligand 2	4	protein-coding	CINC-2a|GRO2|GROb|MGSA-b|MIP-2a|MIP2|MIP2A|SCYB2	1205	5.5328	46.2957	4.91827	20.8725	2.69675e-09	4.72547e-06	11.4684
3164	NR4A1	nuclear receptor subfamily 4 group A member 1	12	protein-coding	GFRP1|HMR|N10|NAK-1|NGFIB|NP10|NUR77|TR3	6077	5.48208	44.6962	6.7021	11.8171	4.05327e-05	0.0051789	3.01587
3576	CXCL8	C-X-C motif chemokine ligand 8	4	protein-coding	GCP-1|GCP1|IL8|LECT|LUCT|LYNAP|MDNCF|MONAP|NAF|NAP-1|NAP1	1705	5.36851	41.3126	5.19205	23.2413	9.82741e-10	2.9826e-06	12.2147
3627	CXCL10	C-X-C motif chemokine ligand 10	4	protein-coding	C7|IFI10|INP10|IP-10|SCYB10|crg-2|gIP-10|mob-1	1216	5.06036	33.3672	2.15389	15.0444	5.66143e-08	3.47216e-05	8.93651
4929	NR4A2	nuclear receptor subfamily 4 group A member 2	2	protein-coding	HZF-3|NOT|NURR1|RNR1|TINUR	5439	4.99199	31.8229	3.88212	13.4042	4.36831e-07	0.000178606	7.07975
330	BIRC3	baculoviral IAP repeat containing 3	11	protein-coding	AIP1|API2|CIAP2|HAIP1|HIAP1|MALT2|MIHC|RNF49|c-IAP2	6988	4.95265	30.9668	4.36537	3.36754	0.0246591	0.295921	-3.5604
389384	C6orf222	chromosome 6 open reading frame 222	6	protein-coding	-	3888	4.90944	30.0531	3.68307	15.9996	3.20842e-08	2.31497e-05	9.43718
7128	TNFAIP3	TNF alpha induced protein 3	6	protein-coding	A20|AISBL|OTUD7C|TNFA1P2	5322	4.75295	26.9638	5.90877	19.9885	4.47004e-09	6.85369e-06	11.0621
6347	CCL2	C-C motif chemokine ligand 2	17	protein-coding	GDCF-2|HC11|HSMCR30|MCAF|MCP-1|MCP1|SCYA2|SMC-CF	749	4.49926	22.6158	6.7597	20.0005	5.36673e-09	6.92282e-06	10.8926
12	SERPINA3	serpin family A member 3	14	protein-coding	AACT|ACT|GIG24|GIG25	1590	4.29401	19.6167	3.9967	8.79613	5.75382e-05	0.00705764	2.50463
56892	C8orf4	chromosome 8 open reading frame 4	8	protein-coding	TC-1|TC1	1841	4.26239	19.1915	4.01042	10.2064	9.45873e-06	0.00179781	4.20482
102724428	LOC102724428	serine/threonine-protein kinase SIK1	21	protein-coding	-	4711	4.16897	17.9881	3.14542	8.96884	1.72713e-05	0.00286284	3.56113
3552	IL1A	interleukin 1 alpha	2	protein-coding	IL-1A|IL1|IL1-ALPHA|IL1F1	2928	4.07277	16.8277	3.32057	14.024	1.07889e-07	5.51404e-05	8.35451
84807	NFKBID	NFKB inhibitor delta	19	protein-coding	IkappaBNS|TA-NFKBH	4137	3.86313	14.5518	3.00368	8.15108	3.34088e-05	0.00455074	2.88432
8013	NR4A3	nuclear receptor subfamily 4 group A member 3	9	protein-coding	CHN|CSMF|MINOR|NOR1|TEC	8734	3.80144	13.9427	3.95351	7.70429	0.000133214	0.0132846	1.64419
23645	PPP1R15A	protein phosphatase 1 regulatory subunit 15A	19	protein-coding	GADD34	2383	3.64354	12.4973	6.36336	12.5868	1.6156e-06	0.00046086	5.88774
150094	SIK1	salt inducible kinase 1	21	protein-coding	MSK|SIK|SIK-1|SNF1LK	4716	3.60589	12.1753	3.342	11.0287	9.48428e-07	0.000314417	6.30332
5105	PCK1	phosphoenolpyruvate carboxykinase 1	20	protein-coding	PEPCK-C|PEPCK1|PEPCKC	2689	3.59456	12.0801	7.82687	18.7538	7.33708e-09	6.92282e-06	10.6795
1958	EGR1	early growth response 1	5	protein-coding	AT225|G0S30|KROX-24|NGFI-A|TIS8|ZIF-268|ZNF225	3136	3.51764	11.4529	8.48673	21.8164	1.78103e-09	3.64101e-06	11.7813
2354	FOSB	FosB proto-oncogene, AP-1 transcription factor subunit	19	protein-coding	AP-1|G0S3|GOS3|GOSB	3776	3.4955	11.2785	3.66547	12.5065	3.06135e-07	0.000139076	7.38605
467	ATF3	activating transcription factor 3	1	protein-coding	-	3071	3.41609	10.6744	6.33365	18.9862	6.54059e-09	6.92282e-06	10.7724
2353	FOS	Fos proto-oncogene, AP-1 transcription factor subunit	14	protein-coding	AP-1|C-FOS|p55	2158	3.36113	10.2755	5.11585	10.4195	5.09231e-06	0.00107694	4.76623
1959	EGR2	early growth response 2	10	protein-coding	AT591|CMT1D|CMT4E|KROX20	3776	3.32169	9.99835	3.88303	11.0559	9.27766e-07	0.000314417	6.32469
92259	MRPS36	mitochondrial ribosomal protein S36	5	protein-coding	DC47|MRP-S36	1329	3.30221	9.86423	-1.07664	5.25393	0.000430649	0.0301848	0.0989502
1843	DUSP1	dual specificity phosphatase 1	5	protein-coding	CL100|HVH1|MKP-1|MKP1|PTPN10	2024	3.28181	9.72575	8.34243	18.8445	7.01426e-09	6.92282e-06	10.716
1316	KLF6	Kruppel like factor 6	10	protein-coding	BCD1|CBA1|COPEB|CPBP|GBF|PAC1|ST12|ZF9	4662	3.25071	9.51834	7.17794	22.7212	1.2158e-09	2.9826e-06	12.0617
51655	RASD1	ras related dexamethasone induced 1	17	protein-coding	AGS1|DEXRAS1|MGC:26290	1748	3.17199	9.01291	6.7026	11.8917	1.74377e-06	0.000486115	5.79882
1081	CGA	glycoprotein hormones, alpha polypeptide	6	protein-coding	CG-ALPHA|FSHA|GPHA1|GPHa|HCG|LHA|TSHA	844	3.05846	8.3308	0.978905	5.84849	0.000193167	0.0171695	0.928921
7832	BTG2	BTG anti-proliferation factor 2	1	protein-coding	APRO1|PC3|TIS21	2712	3.0295	8.16526	6.97806	17.7481	1.22607e-08	1.07422e-05	10.2574
64651	CSRNP1	cysteine and serine rich nuclear protein 1	3	protein-coding	AXUD1|CSRNP-1|FAM130B|TAIP-3|URAX1	3863	3.01184	8.06594	4.2152	11.9147	4.74332e-07	0.000185648	6.97048
650	BMP2	bone morphogenetic protein 2	20	protein-coding	BDA2|BMP2A	3554	2.99638	7.97997	7.33893	15.611	4.02647e-08	2.5994e-05	9.23835
23764	MAFF	MAF bZIP transcription factor F	22	protein-coding	U-MAF|hMafF	2531	2.96822	7.82573	2.27037	7.82115	1.86956e-05	0.00297819	3.3297
25819	NOCT	nocturnin	4	protein-coding	CCR4L|CCRN4L|Ccr4c|NOC	1984	2.96024	7.78256	4.85154	14.5514	7.69064e-08	4.28788e-05	8.66175
4616	GADD45B	growth arrest and DNA damage inducible beta	19	protein-coding	GADD45BETA|MYD118	1375	2.88315	7.37761	5.46289	16.6532	2.21467e-08	1.81101e-05	9.75755
1960	EGR3	early growth response 3	8	protein-coding	EGR-3|PILOT	5088	2.87602	7.34122	2.51287	8.42554	9.96666e-06	0.00179781	3.9682
1435	CSF1	colony stimulating factor 1	1	protein-coding	CSF-1|MCSF	4915	2.84848	7.20241	2.75629	11.308	7.58417e-07	0.000281901	6.5198
55344	PLCXD1	phosphatidylinositol specific phospholipase C X domain containing 1	X|Y	protein-coding	LL0XNC01-136G2,1	10964	2.84324	7.17629	1.9163	4.41981	0.00242927	0.0980177	-1.53128
84951	TNS4	tensin 4	17	protein-coding	CTEN|PP14434	4151	2.84174	7.16886	1.58017	6.00374	0.000157941	0.0149023	1.13713
4843	NOS2	nitric oxide synthase 2	17	protein-coding	HEP-NOS|INOS|NOS|NOS2A	4552	2.82532	7.0877	6.44884	16.5296	2.37295e-08	1.81916e-05	9.69829
27189	IL17C	interleukin 17C	16	protein-coding	CX2|IL-17C	1045	2.77578	6.84848	-0.492222	3.39322	0.00729904	0.178347	-2.81434
5699	PSMB10	proteasome subunit beta 10	16	protein-coding	LMP10|MECL1|beta2i	1006	2.75462	6.74877	4.39964	3.47024	0.0184909	0.260829	-3.33779
8061	FOSL1	FOS like 1, AP-1 transcription factor subunit	11	protein-coding	FRA|FRA1|fra-1	1753	2.74278	6.69357	1.73623	6.71501	6.53679e-05	0.00770964	2.04738
26007	TKFC	triokinase and FMN cyclase	11	protein-coding	DAK|NET45	5484	2.73897	6.67592	6.13696	6.96377	0.000345621	0.0263316	0.725317
7538	ZFP36	ZFP36 ring finger protein	19	protein-coding	G0S24|GOS24|NUP475|RNF162A|TIS11|TTP|zfp-36	1752	2.71384	6.56065	9.08838	13.2311	2.10884e-07	0.000103468	7.73875
3553	IL1B	interleukin 1 beta	2	protein-coding	IL-1|IL1-BETA|IL1F2	1764	2.69708	6.4849	3.27772	6.07961	0.000259965	0.0214369	0.753724
3726	JUNB	JunB proto-oncogene, AP-1 transcription factor subunit	19	protein-coding	AP-1	1816	2.68977	6.45212	7.18266	11.7561	8.19912e-07	0.000287344	6.4708
64332	NFKBIZ	NFKB inhibitor zeta	3	protein-coding	IKBZ|INAP|MAIL	4197	2.63655	6.21843	8.62114	14.2288	9.44667e-08	5.03795e-05	8.47554
80149	ZC3H12A	zinc finger CCCH-type containing 12A	1	protein-coding	MCPIP|MCPIP-1|MCPIP1|Reg1|dJ423B22,1	5973	2.62381	6.16377	6.17741	11.0558	1.11057e-06	0.000340557	6.16342
128488	WFDC12	WAP four-disulfide core domain 12	20	protein-coding	C20orf122|SWAM2|WAP2|dJ211D12,4	774	2.60631	6.08946	0.141042	5.33614	0.000384321	0.0276545	0.216816
1846	DUSP4	dual specificity phosphatase 4	8	protein-coding	HVH2|MKP-2|MKP2|TYP	9073	2.58417	5.9967	4.8724	8.92272	7.72878e-06	0.00158002	4.25598
1847	DUSP5	dual specificity phosphatase 5	10	protein-coding	DUSP|HVH3	2528	2.56393	5.91316	7.92769	19.045	6.35445e-09	6.92282e-06	10.7957
10221	TRIB1	tribbles pseudokinase 1	8	protein-coding	C8FW|GIG-2|GIG2|SKIP1|TRB-1|TRB1	3910	2.54418	5.83276	8.16853	15.6537	3.92629e-08	2.5994e-05	9.2605
3383	ICAM1	intercellular adhesion molecule 1	19	protein-coding	BB2|CD54|P3,58	3246	2.53735	5.80522	5.37221	10.0204	2.27353e-06	0.000593343	5.44917
10493	VAT1	vesicle amine transport 1	17	protein-coding	VATI	2758	2.53125	5.78073	7.37506	2.73207	0.0474686	0.383059	-4.29559
1440	CSF3	colony stimulating factor 3	17	protein-coding	C17orf33|CSF3OS|GCSF	1768	2.49449	5.6353	-1.26311	3.98681	0.00281281	0.108496	-1.83961
80117	ARL14	ADP ribosylation factor like GTPase 14	3	protein-coding	ARF7	1289	2.46001	5.50221	4.48096	5.06777	0.00187804	0.0830818	-1.09404
2637	GBX2	gastrulation brain homeobox 2	2	protein-coding	-	1800	2.45747	5.49252	1.41874	5.80766	0.000203783	0.0178543	0.873573
4792	NFKBIA	NFKB inhibitor alpha	14	protein-coding	IKBA|MAD-3|NFKBI	1567	2.422	5.35912	5.49935	1.84145	0.133496	0.550325	-5.40611
220359	TIGD3	tigger transposable element derived 3	11	protein-coding	-	1968	2.36825	5.16316	-0.383112	4.30645	0.00171483	0.0779041	-1.33008
7378	UPP1	uridine phosphorylase 1	7	protein-coding	UDRPASE|UP|UPASE|UPP	2341	2.36417	5.14858	-0.381736	3.63208	0.00494832	0.145962	-2.41841
11226	GALNT6	polypeptide N-acetylgalactosaminyltransferase 6	12	protein-coding	GALNAC-T6|GalNAcT6	5753	2.35623	5.1203	4.84816	3.39952	0.0191702	0.263612	-3.39811
415116	PIM3	Pim-3 proto-oncogene, serine/threonine kinase	22	protein-coding	pim-3	2379	2.35001	5.09828	7.29259	8.06046	6.09124e-05	0.00725555	2.3588
54463	RETREG1	reticulophagy regulator 1	5	protein-coding	FAM134B|JK-1|JK1	4189	2.34057	5.06504	5.77982	10.9184	1.03733e-06	0.000326253	6.21625
27113	BBC3	BCL2 binding component 3	19	protein-coding	JFY-1|JFY1|PUMA	2499	2.32945	5.02614	3.36591	10.5331	1.42762e-06	0.000416934	5.90454
1961	EGR4	early growth response 4	2	protein-coding	NGFI-C|NGFIC|PAT133	2373	2.31383	4.97203	1.39549	3.92365	0.00339459	0.118192	-2.00301
1647	GADD45A	growth arrest and DNA damage inducible alpha	1	protein-coding	DDIT1|GADD45	1380	2.30506	4.94187	7.25207	9.90442	3.99124e-06	0.00089012	4.9403
2669	GEM	GTP binding protein overexpressed in skeletal muscle	8	protein-coding	KIR	2187	2.30145	4.92954	4.22116	5.57542	0.000641356	0.0388587	-0.108498
1839	HBEGF	heparin binding EGF like growth factor	5	protein-coding	DTR|DTS|DTSF|HEGFL	2358	2.26657	4.81177	6.86143	12.072	4.21446e-07	0.000178257	7.08315
5366	PMAIP1	phorbol-12-myristate-13-acetate-induced protein 1	18	protein-coding	APR|NOXA	1936	2.24806	4.75043	3.51647	9.16466	4.83789e-06	0.00105307	4.6955
729252	KRT16P1	keratin 16 pseudogene 1	17	pseudo	KRT14P|KRT16P	1816	2.24365	4.73595	1.7785	3.93383	0.00364397	0.120887	-2.04659
9308	CD83	CD83 molecule	6	protein-coding	BL11|HB15	2522	2.19424	4.57648	3.25246	4.62694	0.00177256	0.0802295	-1.21501
8870	IER3	immediate early response 3	6	protein-coding	DIF-2|DIF2|GLY96|IEX-1|IEX-1L|IEX1|PRG1	1240	2.18975	4.56228	0.0437521	3.29022	0.00864649	0.192578	-2.98616
92610	TIFA	TRAF interacting protein with forkhead associated domain	4	protein-coding	T2BP|T6BP|TIFAA	3124	2.18182	4.53725	4.86769	10.1867	1.91885e-06	0.000523035	5.61408
2069	EREG	epiregulin	4	protein-coding	EPR|ER|Ep	4628	2.1625	4.47691	7.85218	11.2202	8.13242e-07	0.000287344	6.45233
348938	NIPAL4	NIPA like domain containing 4	5	protein-coding	ARCI6|ICHTHYIN|ICHYN	3501	2.12528	4.36288	2.23799	3.71367	0.00587126	0.160394	-2.48546
11232	POLG2	DNA polymerase gamma 2, accessory subunit	17	protein-coding	HP55|MTPOLB|PEOA4|POLB|POLG-BETA|POLGB	2326	2.11345	4.32725	3.24894	7.79445	1.92386e-05	0.00302539	3.30054
9135	RABEP1	rabaptin, RAB GTPase binding effector protein 1	17	protein-coding	RAB5EP|RABPT5	6199	2.09561	4.27406	1.37978	3.21424	0.011502	0.215217	-3.20932
5972	REN	renin	1	protein-coding	HNFJ2	1465	2.09079	4.25981	2.2132	6.39757	9.61369e-05	0.010254	1.64986
374	AREG	amphiregulin	4	protein-coding	AR|AREGB|CRDGF|SDGF	1276	2.04258	4.11982	9.26646	12.4037	3.29888e-07	0.000144515	7.31548
58510	PRODH2	proline dehydrogenase 2	19	protein-coding	HSPOX1|HYPDH	1677	2.03624	4.10175	-0.378438	3.06064	0.0126548	0.225634	-3.37047
23150	FRMD4B	FERM domain containing 4B	3	protein-coding	6030440G05Rik|GRSP1	7855	2.0158	4.04406	3.01572	6.98025	4.78058e-05	0.00598353	2.36912
6618	SNAPC2	small nuclear RNA activating complex polypeptide 2	19	protein-coding	PTFDELTA|SNAP45	1688	2.00942	4.0262	3.95975	7.36833	3.06964e-05	0.00427866	2.82337
53841	CDHR5	cadherin related family member 5	11	protein-coding	MLPCDH|MU-PCDH|MUCDHL|MUPCDH	3489	1.97668	3.93585	3.19028	3.62927	0.00823565	0.187601	-2.75201
1410	CRYAB	crystallin alpha B	11	protein-coding	CMD1II|CRYA2|CTPP2|CTRCT16|HEL-S-101|HSPB5|MFM2	1837	1.96538	3.90516	2.86361	8.09711	1.39655e-05	0.00241269	3.62636
4804	NGFR	nerve growth factor receptor	17	protein-coding	CD271|Gp80-LNGFR|TNFRSF16|p75(NTR)|p75NTR	3420	1.95114	3.8668	0.27327	3.37908	0.00747035	0.180875	-2.8379
8689	KRT36	keratin 36	17	protein-coding	HA6|KRTHA6|hHa6	3334	1.92528	3.79812	-0.220238	3.49848	0.00614537	0.162514	-2.63937
388	RHOB	ras homolog family member B	2	protein-coding	ARH6|ARHB|MST081|MSTP081|RHOH6	2375	1.9195	3.78293	7.76587	11.8872	4.84325e-07	0.000185648	6.95057
58986	TMEM8A	transmembrane protein 8A	16	protein-coding	M83|PGAP6|TMEM6|TMEM8	3729	1.9191	3.78186	6.36881	1.18865	0.295316	0.701081	-6.18425
3587	IL10RA	interleukin 10 receptor subunit alpha	11	protein-coding	CD210|CD210a|CDW210A|HIL-10R|IL-10R1|IL10R	3786	1.91355	3.76735	3.12127	5.83683	0.000196137	0.0173081	0.913137
9518	GDF15	growth differentiation factor 15	19	protein-coding	GDF-15|MIC-1|MIC1|NAG-1|PDF|PLAB|PTGFB	1200	1.90365	3.7416	8.56215	9.4036	3.97498e-06	0.00089012	4.89499
4953	ODC1	ornithine decarboxylase 1	2	protein-coding	ODC	2626	1.89854	3.72836	9.53897	2.84327	0.0399389	0.36101	-4.13689
567	B2M	beta-2-microglobulin	15	protein-coding	IMD43	1588	1.89605	3.72193	-0.678789	1.53789	0.165077	0.590525	-5.77606
84268	RPAIN	RPA interacting protein	17	protein-coding	HRIP|RIP	3226	1.8918	3.71097	3.79265	5.65581	0.000260402	0.0214369	0.630188
84901	NFATC2IP	nuclear factor of activated T-cells 2 interacting protein	16	protein-coding	ESC2|NIP45|RAD60	3877	1.88749	3.6999	4.17147	2.3035	0.0705451	0.439511	-4.79379
10726	NUDC	nuclear distribution C, dynein complex regulator	1	protein-coding	HNUDC|MNUDC|NPD011	2267	1.88504	3.69363	5.03864	1.22102	0.284023	0.693089	-6.14873
5054	SERPINE1	serpin family E member 1	7	protein-coding	PAI|PAI-1|PAI1|PLANH1	3190	1.86781	3.64979	5.12529	10.0582	2.14605e-06	0.00057225	5.50372
5207	PFKFB1	6-phosphofructo-2-kinase/fructose-2,6-biphosphatase 1	X	protein-coding	F6PK|HL2K|PFRX	4021	1.86369	3.63938	0.265454	3.64342	0.00485863	0.144791	-2.39973
55422	ZNF331	zinc finger protein 331	19	protein-coding	RITA|ZNF361|ZNF463	8533	1.85804	3.62515	6.23012	9.15256	4.89361e-06	0.00105307	4.68403
28984	RGCC	regulator of cell cycle	13	protein-coding	C13orf15|RGC-32|RGC32|bA157L14,2	1699	1.85407	3.61517	4.96209	9.49242	3.56439e-06	0.000857271	5.00055
400578	KRT16P2	keratin 16 pseudogene 2	17	pseudo	-	1575	1.85165	3.60914	3.22842	7.77077	1.97347e-05	0.00306412	3.27459
4071	TM4SF1	transmembrane 4 L six family member 1	3	protein-coding	H-L6|L6|M3S1|TAAL6	1691	1.8397	3.57936	10.2282	10.5468	1.41127e-06	0.000416934	5.91582
5743	PTGS2	prostaglandin-endoperoxide synthase 2	1	protein-coding	COX-2|COX2|GRIPGHS|PGG/HS|PGHS-2|PHS-2|hCox-2	4493	1.83671	3.57195	4.49721	7.28158	3.38417e-05	0.00455074	2.72349
27289	RND1	Rho family GTPase 1	12	protein-coding	ARHS|RHO6|RHOS	1665	1.83236	3.5612	3.51141	6.57801	7.70901e-05	0.00875544	1.87751
2020	EN2	engrailed homeobox 2	7	protein-coding	-	3395	1.82298	3.53812	1.77763	5.56403	0.000281738	0.022587	0.538322
131583	FAM43A	family with sequence similarity 43 member A	3	protein-coding	-	3145	1.82177	3.53515	2.52317	4.48639	0.00130601	0.0640783	-1.04898
1263	PLK3	polo like kinase 3	1	protein-coding	CNK|FNK|PLK-3|PRK	2358	1.81498	3.51854	4.34069	5.00632	0.000943137	0.0516452	-0.595947
55611	OTUB1	OTU deubiquitinase, ubiquitin aldehyde binding 1	11	protein-coding	HSPC263|OTB1|OTU1	2502	1.81177	3.51072	5.31756	1.33408	0.247664	0.668124	-6.02126
2316	FLNA	filamin A	X	protein-coding	ABP-280|ABPX|CSBS|CVD1|FLN|FLN-A|FLN1|FMD|MNS|NHBP|OPD|OPD1|OPD2|XLVD|XMVD	8513	1.80966	3.5056	6.85939	1.53413	0.194033	0.620935	-5.78515
1052	CEBPD	CCAAT/enhancer binding protein delta	8	protein-coding	C/EBP-delta|CELF|CRP3|NF-IL6-beta	1251	1.80754	3.50045	5.23058	6.15956	0.00018858	0.017091	1.03535
1844	DUSP2	dual specificity phosphatase 2	2	protein-coding	PAC-1|PAC1	1685	1.80598	3.49667	4.22044	5.90205	0.000185417	0.0170682	0.977733
55521	TRIM36	tripartite motif containing 36	5	protein-coding	HAPRIN|RBCC728|RNF98	5268	1.79902	3.47985	2.63947	6.23982	0.000117004	0.0122665	1.44711
6059	ABCE1	ATP binding cassette subfamily E member 1	4	protein-coding	ABC38|OABP|RLI|RLI1|RNASEL1|RNASELI|RNS4I	4194	1.79262	3.46443	4.3254	1.30765	0.255518	0.675033	-6.05161
64430	PCNX4	pecanex homolog 4	14	protein-coding	C14orf135|FBP2|PCNXL4	4758	1.79036	3.45902	4.39454	2.12634	0.0893072	0.478982	-5.02995
84365	NIFK	nucleolar protein interacting with the FHA domain of MKI67	2	protein-coding	MKI67IP|Nopp34	1738	1.77791	3.42929	7.12552	1.96328	0.114711	0.523629	-5.25201
23462	HEY1	hes related family bHLH transcription factor with YRPW motif 1	8	protein-coding	BHLHb31|CHF2|HERP2|HESR1|HRT-1|OAF1|hHRT1	2578	1.77652	3.426	0.0472837	2.97766	0.0145361	0.237101	-3.50954
2114	ETS2	ETS proto-oncogene 2, transcription factor	21	protein-coding	ETS2IT1	4439	1.77519	3.42283	7.75464	5.64174	0.000822711	0.0466327	-0.283239
54875	CNTLN	centlein	9	protein-coding	C9orf101|C9orf39|bA340N12,1	12113	1.77016	3.41093	-0.0344097	3.69038	0.00450489	0.139908	-2.32247
4739	NEDD9	neural precursor cell expressed, developmentally down-regulated 9	6	protein-coding	CAS-L|CAS2|CASL|CASS2|HEF1	5780	1.76914	3.40851	5.45087	9.02945	5.50199e-06	0.00114386	4.56661
9590	AKAP12	A-kinase anchoring protein 12	6	protein-coding	AKAP250|SSeCKS	8898	1.76733	3.40423	3.45827	7.18298	3.78482e-05	0.0049919	2.60882
4794	NFKBIE	NFKB inhibitor epsilon	6	protein-coding	IKBE	2581	1.75636	3.37845	4.03678	9.401	3.87799e-06	0.00089012	4.91649
574029	DUSP5P1	dual specificity phosphatase 5 pseudogene 1	1	pseudo	DUSP5P	2472	1.75262	3.36969	1.61599	5.37642	0.000363606	0.0271951	0.274193
57007	ACKR3	atypical chemokine receptor 3	2	protein-coding	CMKOR1|CXC-R7|CXCR-7|CXCR7|GPR159|RDC-1|RDC1	2588	1.75	3.3636	1.90306	5.34061	0.000381961	0.0276545	0.223193
1999	ELF3	E74 like ETS transcription factor 3	1	protein-coding	EPR-1|ERT|ESE-1|ESX	3387	1.74436	3.35047	8.4068	9.37624	3.96804e-06	0.00089012	4.89359
1663	DDX11	DEAD/H-box helicase 11	12	protein-coding	CHL1|CHLR1|KRG2|WABS	5039	1.73278	3.32368	1.34818	1.97876	0.0901967	0.479311	-5.17776
3021	H3F3B	H3 histone family member 3B	17	protein-coding	H3,3B	2861	1.71929	3.29273	9.79264	2.02987	0.105906	0.50563	-5.16795
1604	CD55	CD55 molecule (Cromer blood group)	1	protein-coding	CR|CROM|DAF|TC	3465	1.71819	3.29023	3.01381	3.75955	0.00504863	0.146398	-2.36017
29894	CPSF1	cleavage and polyadenylation specific factor 1	8	protein-coding	CPSF160|HSU37012|P/cl,18	4861	1.71659	3.28659	5.47624	1.48983	0.204613	0.630501	-5.8384
200185	KRTCAP2	keratinocyte associated protein 2	1	protein-coding	KCP2	547	1.69865	3.24597	6.59702	2.15407	0.0896682	0.478982	-5.00553
5641	LGMN	legumain	14	protein-coding	AEP|LGMN1|PRSC1	2175	1.69251	3.23218	5.41779	2.58716	0.0494509	0.389323	-4.42112
7367	UGT2B17	UDP glucuronosyltransferase family 2 member B17	4	protein-coding	BMND12|UDPGT2B17	2077	1.68557	3.21667	1.94213	1.25662	0.266208	0.68054	-6.11281
9828	ARHGEF17	Rho guanine nucleotide exchange factor 17	11	protein-coding	P164RHOGEF|RHOGEF17|TEM4|p164-RhoGEF	9806	1.68211	3.20898	6.22499	1.5294	0.195116	0.621219	-5.79085
58191	CXCL16	C-X-C motif chemokine ligand 16	17	protein-coding	CXCLG16|SR-PSOX|SRPSOX	2402	1.6801	3.2045	4.77185	0.962143	0.386296	0.759273	-6.41771
8614	STC2	stanniocalcin 2	5	protein-coding	STC-2|STCRP	5343	1.6773	3.1983	7.73713	5.12077	0.00156487	0.073053	-0.939327
9700	ESPL1	extra spindle pole bodies like 1, separase	12	protein-coding	ESP1|SEPA	6791	1.66494	3.17101	3.80153	5.69477	0.000236543	0.0198356	0.719313
10263	CDK2AP2	cyclin dependent kinase 2 associated protein 2	11	protein-coding	DOC-1R|p14	1793	1.65868	3.15727	6.49696	2.38289	0.0666771	0.431362	-4.70577
54546	RNF186	ring finger protein 186	1	protein-coding	-	1250	1.65846	3.15679	3.54609	4.13534	0.00281067	0.108496	-1.76504
8942	KYNU	kynureninase	2	protein-coding	KYNUU	2593	1.65302	3.1449	0.668966	3.07605	0.0123338	0.22438	-3.34464
8744	TNFSF9	TNF superfamily member 9	19	protein-coding	4-1BB-L|CD137L|TNLG5A	1688	1.64727	3.13241	1.23606	3.35186	0.00781187	0.18427	-2.88327
57016	AKR1B10	aldo-keto reductase family 1 member B10	7	protein-coding	AKR1B11|AKR1B12|ALDRLn|ARL-1|ARL1|HIS|HSI	2621	1.62918	3.09337	0.258603	2.30334	0.0451357	0.377407	-4.62507
5688	PSMA7	proteasome subunit alpha 7	20	protein-coding	C6|HEL-S-276|HSPC|RC6-1|XAPC7	1032	1.62507	3.08457	8.94902	1.52688	0.195758	0.621803	-5.79389
6385	SDC4	syndecan 4	20	protein-coding	SYND4	2616	1.62421	3.08273	9.44225	10.9436	1.01618e-06	0.000326253	6.23628
51176	LEF1	lymphoid enhancer binding factor 1	4	protein-coding	LEF-1|TCF10|TCF1ALPHA|TCF7L3	4128	1.62054	3.07491	1.52185	3.03336	0.013352	0.229017	-3.42086
6518	SLC2A5	solute carrier family 2 member 5	1	protein-coding	GLUT-5|GLUT5	3040	1.6187	3.07098	6.54354	1.48887	0.205062	0.630973	-5.83953
6133	RPL9	ribosomal protein L9	4	protein-coding	L9|NPC-A-16	908	1.61792	3.06932	4.27691	1.84072	0.128079	0.542584	-5.39962
338758	ATP2B1-AS1	ATP2B1 antisense RNA 1	12	ncRNA	LINC00936	2998	1.61754	3.06852	1.37928	3.84712	0.00350693	0.119564	-2.06603
100288432	IL10RB-AS1	IL10RB antisense RNA 1 (head to head)	21	ncRNA	IFNAR2-AS1	469	1.61689	3.06713	2.41778	4.56176	0.00116682	0.059634	-0.93254
6776	STAT5A	signal transducer and activator of transcription 5A	17	protein-coding	MGF|STAT5	4490	1.61538	3.06392	2.16919	3.06939	0.0138882	0.233177	-3.41809
5971	RELB	RELB proto-oncogene, NF-kB subunit	19	protein-coding	I-REL|IREL|REL-B	2279	1.613	3.05886	4.65125	8.47006	9.52871e-06	0.00179781	4.01363
4973	OLR1	oxidized low density lipoprotein receptor 1	12	protein-coding	CLEC8A|LOX1|LOXIN|SCARE1|SLOX1	2695	1.61096	3.05454	4.97235	5.17243	0.000670267	0.0397174	-0.274202
1326	MAP3K8	mitogen-activated protein kinase kinase kinase 8	10	protein-coding	AURA2|COT|EST|ESTF|MEKK8|TPL2|Tpl-2|c-COT	6091	1.60578	3.0436	3.26202	6.00874	0.000156928	0.0149023	1.14378
4084	MXD1	MAX dimerization protein 1	2	protein-coding	BHLHC58|MAD|MAD1	5617	1.59745	3.02607	6.07499	6.58943	8.71031e-05	0.00962529	1.77872
11182	SLC2A6	solute carrier family 2 member 6	9	protein-coding	GLUT6|GLUT9|HSA011372	2929	1.59155	3.01374	3.75704	5.75689	0.000217866	0.0188194	0.80443
255057	CBARP	CACN beta subunit associated regulatory protein	19	protein-coding	BARP|C19orf26|DOS	2667	1.59142	3.01345	2.81578	4.11698	0.00229555	0.0944871	-1.63061
51458	RHCG	Rh family C glycoprotein	15	protein-coding	C15orf6|PDRC2|RHGK|SLC42A3	1982	1.59066	3.01187	0.296456	2.86319	0.01761	0.256538	-3.70125
51075	TMX2	thioredoxin related transmembrane protein 2	11	protein-coding	CGI-31|PDIA12|PIG26|TXNDC14	1792	1.58935	3.00914	7.14293	1.60842	0.177058	0.603947	-5.69485
192134	B3GNT6	UDP-GlcNAc:betaGal beta-1,3-N-acetylglucosaminyltransferase 6	11	protein-coding	B3Gn-T6|BGnT-6|beta-1,3-Gn-T6|beta3Gn-T6	2560	1.58699	3.00423	0.664741	2.96211	0.0149194	0.241108	-3.5356
22950	SLC4A1AP	solute carrier family 4 member 1 adaptor protein	2	protein-coding	HLC3	2970	1.58506	3.0002	4.2088	2.092	0.0901301	0.479311	-5.06501
1969	EPHA2	EPH receptor A2	1	protein-coding	ARCC2|CTPA|CTPP1|CTRCT6|ECK	3964	1.57942	2.98849	8.04748	5.40973	0.000872457	0.0486435	-0.399138
808	CALM3	calmodulin 3	19	protein-coding	CaM|CaMIII|HEL-S-72|PHKD|PHKD3	2259	1.57683	2.98313	9.56547	1.61186	0.176462	0.603258	-5.69069
9260	PDLIM7	PDZ and LIM domain 7	5	protein-coding	LMP1|LMP3	2368	1.57626	2.98195	5.14059	1.81594	0.134303	0.551694	-5.434
79693	YRDC	yrdC N6-threonylcarbamoyltransferase domain containing	1	protein-coding	DRIP3|IRIP|SUA5	1836	1.57138	2.97188	4.28578	6.05787	0.000147345	0.0143439	1.20891
5017	OVOL1	ovo like transcriptional repressor 1	11	protein-coding	HOVO1	4340	1.55962	2.94777	7.34433	9.69389	2.96686e-06	0.000742683	5.18304
94032	CAMK2N2	calcium/calmodulin dependent protein kinase II inhibitor 2	3	protein-coding	CAM-KIIN|CAMKIIN	1360	1.55635	2.94109	1.43589	4.53018	0.00122313	0.0609874	-0.981245
414235	PRR26	proline rich 26	10	ncRNA	C10orf108	4512	1.555	2.93833	4.03435	7.40849	2.93494e-05	0.00414748	2.86929
360155	CYCSP52	cytochrome c, somatic pseudogene 52	1	pseudo	HC6|HCP2	310	1.55382	2.93594	2.66225	4.27328	0.00180401	0.0810023	-1.38237
5481	PPID	peptidylprolyl isomerase D	4	protein-coding	CYP-40|CYPD	1834	1.55128	2.93076	5.09758	1.14712	0.310411	0.71039	-6.22911
54541	DDIT4	DNA damage inducible transcript 4	10	protein-coding	Dig2|REDD-1|REDD1	1752	1.54723	2.92255	6.73061	1.70483	0.156743	0.580673	-5.57572
51006	SLC35C2	solute carrier family 35 member C2	20	protein-coding	BA394O2,1|C20orf5|CGI-15|OVCOV1	3119	1.54711	2.9223	6.85634	4.02477	0.00661433	0.171067	-2.40685
81848	SPRY4	sprouty RTK signaling antagonist 4	5	protein-coding	HH17	7011	1.54599	2.92004	2.31002	4.31299	0.00169782	0.0774179	-1.3198
10912	GADD45G	growth arrest and DNA damage inducible gamma	9	protein-coding	CR6|DDIT2|GADD45gamma|GRP17	1066	1.54159	2.91115	1.2726	3.12433	0.0113812	0.214611	-3.26373
58190	CTDSP1	CTD small phosphatase 1	2	protein-coding	NIF3|NLI-IF|NLIIF|SCP1	3313	1.53677	2.90144	8.13512	1.15031	0.309227	0.709735	-6.22569
5357	PLS1	plastin 1	3	protein-coding	-	4821	1.53423	2.89634	6.47988	1.15397	0.307875	0.708948	-6.22177
28987	NOB1	NIN1/PSMD8 binding protein 1 homolog	16	protein-coding	ART-4|MST158|MSTP158|NOB1P|PSMD8BP1	1775	1.53065	2.88916	4.86575	1.54492	0.189272	0.61821	-5.77189
677	ZFP36L1	ZFP36 ring finger protein like 1	14	protein-coding	BRF1|Berg36|ERF-1|ERF1|RNF162B|TIS11B|cMG1	4040	1.52667	2.88121	7.79633	8.29488	1.13839e-05	0.00202369	3.83364
5266	PI3	peptidase inhibitor 3	20	protein-coding	ESI|SKALP|WAP3|WFDC14|cementoin	554	1.5229	2.87369	8.73134	7.449	2.94171e-05	0.00414748	2.87502
9536	PTGES	prostaglandin E synthase	9	protein-coding	MGST-IV|MGST1-L1|MGST1L1|MPGES|PGES|PIG12|PP102|PP1294|TP53I12|mPGES-1	1896	1.51544	2.85885	2.17662	4.88269	0.000728725	0.0423627	-0.445658
347902	AMIGO2	adhesion molecule with Ig like domain 2	12	protein-coding	ALI1|AMIGO-2|DEGA	4831	1.50751	2.84318	2.10551	5.22403	0.000448955	0.0304248	0.055841
6376	CX3CL1	C-X3-C motif chemokine ligand 1	16	protein-coding	ABCD-3|C3Xkine|CXC3|CXC3C|NTN|NTT|SCYD1|fractalkine|neurotactin	3318	1.50709	2.84235	5.52154	7.49309	2.67176e-05	0.0038555	2.96537
56616	DIABLO	diablo IAP-binding mitochondrial protein	12	protein-coding	DFNA64|SMAC	3463	1.50675	2.8417	0.986265	3.51	0.00603116	0.162032	-2.62026
84879	MFSD2A	major facilitator superfamily domain containing 2A	1	protein-coding	MCPH15|MFSD2|NLS1	2213	1.50409	2.83645	6.35259	5.94288	0.00023488	0.0198356	0.798113
2773	GNAI3	G protein subunit alpha i3	1	protein-coding	87U6|ARCND1	4743	1.5032	2.83471	6.19286	1.18762	0.295682	0.701081	-6.18537
91012	CERS5	ceramide synthase 5	12	protein-coding	LASS5|Trh4	4108	1.49726	2.82306	5.01123	1.41799	0.222385	0.644413	-5.92397
23560	GTPBP4	GTP binding protein 4	10	protein-coding	CRFG|NGB|NOG1	2517	1.49488	2.81841	6.39057	3.25333	0.0191107	0.263542	-3.48172
79071	ELOVL6	ELOVL fatty acid elongase 6	4	protein-coding	FACE|FAE|LCE	3689	1.49396	2.8166	1.67708	3.15446	0.0108254	0.21104	-3.21327
162979	ZNF296	zinc finger protein 296	19	protein-coding	ZFP296|ZNF342	1586	1.48783	2.80467	1.18743	3.18544	0.0102827	0.207678	-3.16139
64087	MCCC2	methylcrotonoyl-CoA carboxylase 2	5	protein-coding	MCCB	4240	1.48407	2.79737	2.51236	1.07537	0.335211	0.726064	-6.30723
145741	C2CD4A	C2 calcium dependent domain containing 4A	15	protein-coding	FAM148A|NLF1	3445	1.47805	2.78572	0.65616	3.12733	0.0113247	0.214611	-3.25872
7226	TRPM2	transient receptor potential cation channel subfamily M member 2	21	protein-coding	EREG1|KNP3|LTRPC2|LTrpC-2|NUDT9H|NUDT9L1|TRPC7	6660	1.47637	2.78248	1.23819	4.02254	0.00265959	0.104896	-1.78204
5329	PLAUR	plasminogen activator, urokinase receptor	19	protein-coding	CD87|U-PAR|UPAR|URKR	2735	1.46859	2.76751	6.22662	5.8014	0.000268227	0.0219338	0.650455
100507050	TPBGL	trophoblast glycoprotein like	11	protein-coding	-	2800	1.46013	2.75134	1.44397	3.77336	0.00394405	0.128664	-2.1864
152002	XXYLT1	xyloside xylosyltransferase 1	3	protein-coding	C3orf21	4092	1.4547	2.741	1.23773	3.27306	0.00889488	0.193791	-3.01483
51100	SH3GLB1	SH3 domain containing GRB2 like, endophilin B1	1	protein-coding	Bif-1|CGI-61|PPP1R70|dJ612B15,2	6488	1.45353	2.73877	1.62204	4.66684	0.000998524	0.0539555	-0.771525
1848	DUSP6	dual specificity phosphatase 6	12	protein-coding	HH19|MKP3|PYST1	3395	1.45297	2.73771	9.43334	5.7307	0.000442774	0.0302473	0.229721
1593	CYP27A1	cytochrome P450 family 27 subfamily A member 1	2	protein-coding	CP27|CTX|CYP27	2293	1.45028	2.73262	7.36846	1.34859	0.243331	0.662971	-6.00454
57568	SIPA1L2	signal induced proliferation associated 1 like 2	1	protein-coding	SPAL2	7460	1.44948	2.73109	0.869478	3.10247	0.0118028	0.217703	-3.30036
223	ALDH9A1	aldehyde dehydrogenase 9 family member A1	1	protein-coding	ALDH4|ALDH7|ALDH9|E3|TMABADH	2628	1.44585	2.72423	7.24169	1.53238	0.19414	0.620935	-5.78724
10135	NAMPT	nicotinamide phosphoribosyltransferase	7	protein-coding	1110035O14Rik|PBEF|PBEF1|VF|VISFATIN	6280	1.44436	2.72142	5.87098	8.62449	8.1651e-06	0.00164006	4.16956
22822	PHLDA1	pleckstrin homology like domain family A member 1	12	protein-coding	DT1P1B11|PHRIP|TDAG51	5913	1.44243	2.71779	8.65865	8.60923	8.28991e-06	0.00164006	4.15425
83729	INHBE	inhibin beta E subunit	12	protein-coding	-	2437	1.44215	2.71726	0.660565	3.11665	0.0115276	0.215217	-3.27661
26284	ERAL1	Era like 12S mitochondrial rRNA chaperone 1	17	protein-coding	CEGA|ERA|ERA-W|ERAL1A|H-ERA|HERA-A|HERA-B	1825	1.43556	2.70488	5.15816	1.2341	0.279296	0.689667	-6.13443
79012	CAMKV	CaM kinase like vesicle associated	3	protein-coding	1G5|VACAMKL	3055	1.43324	2.70052	2.28657	1.53926	0.178448	0.605321	-5.77722
7050	TGIF1	TGFB induced factor homeobox 1	18	protein-coding	HPE4|TGIF	4507	1.43175	2.69774	2.26409	4.27132	0.00180944	0.0810023	-1.38547
4884	NPTX1	neuronal pentraxin 1	17	protein-coding	NP1	5437	1.42582	2.68667	1.41831	2.77594	0.02039	0.272623	-3.84708
8676	STX11	syntaxin 11	6	protein-coding	FHL4|HLH4|HPLH4	6347	1.42468	2.68456	1.12923	3.19416	0.0101351	0.20661	-3.14679
7920	ABHD16A	abhydrolase domain containing 16A	6	protein-coding	BAT5|D6S82E|NG26|PP199	2481	1.41488	2.66637	-0.275611	2.72451	0.0222323	0.284064	-3.93284
643008	SMIM5	small integral membrane protein 5	17	protein-coding	C17orf109|PP12104	6433	1.41032	2.65796	3.05526	4.63196	0.00105131	0.0551086	-0.824792
256586	LYSMD2	LysM domain containing 2	15	protein-coding	-	1875	1.41015	2.65766	1.43875	3.05495	0.0127755	0.225634	-3.38001
8634	RTCA	RNA 3'-terminal phosphate cyclase	1	protein-coding	RPC|RTC1|RTCD1	2701	1.40978	2.65697	5.41335	1.27744	0.264988	0.68049	-6.08593
7975	MAFK	MAF bZIP transcription factor K	7	protein-coding	NFE2U|P18	3781	1.40861	2.65482	5.32653	7.13277	4.00844e-05	0.00517553	2.54995
51629	SLC25A39	solute carrier family 25 member 39	17	protein-coding	CGI-69|CGI69	1636	1.40713	2.65209	7.09159	2.09682	0.0943637	0.484092	-5.07347
441478	NRARP	NOTCH regulated ankyrin repeat protein	9	protein-coding	-	2621	1.40319	2.64485	4.91701	5.32301	0.000391347	0.0279085	0.198056
2931	GSK3A	glycogen synthase kinase 3 alpha	19	protein-coding	-	2179	1.39978	2.63861	6.19453	8.23649	1.20873e-05	0.00211804	3.77289
85463	ZC3H12C	zinc finger CCCH-type containing 12C	11	protein-coding	MCPIP3	9383	1.39959	2.63826	5.26775	4.65667	0.00136155	0.0655689	-1.00767
200014	CC2D1B	coiled-coil and C2 domain containing 1B	1	protein-coding	-	5764	1.3973	2.63408	5.53564	1.55829	0.186165	0.617086	-5.75561
7292	TNFSF4	TNF superfamily member 4	1	protein-coding	CD134L|CD252|GP34|OX-40L|OX4OL|TNLG2B|TXGP1	3829	1.39666	2.63291	0.33813	2.30521	0.0449945	0.377407	-4.62206
245812	CNPY4	canopy FGF signaling regulator 4	7	protein-coding	PRAT4B	1470	1.39296	2.62617	2.02356	4.8943	0.000716623	0.0418576	-0.428325
56261	GPCPD1	glycerophosphocholine phosphodiesterase 1	20	protein-coding	EDI3|GDE5|GDPD6|PREI4	6792	1.39201	2.62444	6.07277	6.77404	6.09263e-05	0.00725555	2.1198
4051	CYP4F3	cytochrome P450 family 4 subfamily F member 3	19	protein-coding	CPF3|CYP4F|LTB4H	3276	1.38589	2.61334	5.77855	1.23624	0.278736	0.689388	-6.13196
23657	SLC7A11	solute carrier family 7 member 11	4	protein-coding	CCBR1|xCT	11845	1.38111	2.60469	5.31099	5.71268	0.000230988	0.0198133	0.743908
602	BCL3	B-cell CLL/lymphoma 3	19	protein-coding	BCL4|D19S37	2235	1.37687	2.59704	3.4407	5.70255	0.000234113	0.0198356	0.729999
148932	MOB3C	MOB kinase activator 3C	1	protein-coding	MOB1E|MOBKL2C	2985	1.37518	2.594	4.26849	7.1428	3.96265e-05	0.00517084	2.56173
3991	LIPE	lipase E, hormone sensitive type	19	protein-coding	AOMS4|FPLD6|HSL|LHS	5162	1.37259	2.58935	3.09101	1.49757	0.193186	0.620889	-5.82937
826	CAPNS1	calpain small subunit 1	19	protein-coding	CALPAIN4|CANP|CANPS|CAPN4|CDPS|CSS1	2083	1.3664	2.57827	7.01854	1.13723	0.314106	0.713485	-6.23966
3273	HRG	histidine rich glycoprotein	3	protein-coding	HPRG|HRGP|THPH11	2028	1.36582	2.57723	-0.102582	2.04146	0.0697705	0.43746	-5.03963
5187	PER1	period circadian clock 1	17	protein-coding	PER|RIGUI|hPER	4808	1.36175	2.56996	3.66169	2.00068	0.0953168	0.484613	-5.16975
3659	IRF1	interferon regulatory factor 1	5	protein-coding	IRF-1|MAR	3558	1.35758	2.56256	5.10943	0.854077	0.437499	0.787139	-6.518
1555	CYP2B6	cytochrome P450 family 2 subfamily B member 6	19	protein-coding	CPB6|CYP2B|CYP2B7|CYP2B7P|CYPIIB6|EFVM|IIB1|P450	3417	1.35623	2.56016	0.796596	3.26732	0.00897958	0.194257	-3.02442
83855	KLF16	Kruppel like factor 16	19	protein-coding	BTEB4|DRRF|NSLP2	2887	1.35583	2.55945	3.3555	5.07027	0.000557262	0.0357971	-0.167948
2331	FMOD	fibromodulin	1	protein-coding	FM|SLRR2E	3257	1.35042	2.54986	2.73603	3.03583	0.0140729	0.234134	-3.44926
642475	MROH6	maestro heat like repeat family member 6	8	protein-coding	C8orf73	3802	1.34518	2.54062	3.03659	2.25226	0.0602537	0.414976	-4.78309
81788	NUAK2	NUAK family kinase 2	1	protein-coding	SNARK	3534	1.33961	2.53083	4.87174	5.24407	0.000436594	0.0302473	0.0847523
6367	CCL22	C-C motif chemokine ligand 22	16	protein-coding	A-152E5,1|ABCD-1|DC/B-CK|MDC|SCYA22|STCP-1	2918	1.3391	2.52994	0.192931	2.12674	0.0605898	0.415653	-4.90648
343521	TCTEX1D4	Tctex1 domain containing 4	1	protein-coding	-	1535	1.33652	2.52541	1.72535	3.18124	0.0103546	0.208213	-3.16843
8541	PPFIA3	PTPRF interacting protein alpha 3	19	protein-coding	LPNA3	4742	1.3349	2.52258	1.11932	2.86611	0.0175238	0.256194	-3.69636
3853	KRT6A	keratin 6A	12	protein-coding	CK-6C|CK-6E|CK6A|CK6C|CK6D|K6A|K6C|K6D|KRT6C|KRT6D|PC3	2450	1.33136	2.5164	1.39146	2.04416	0.0733873	0.443732	-5.05215
1465	CSRP1	cysteine and glycine rich protein 1	1	protein-coding	CRP|CRP1|CSRP|CYRP|D1S181E|HEL-141|HEL-S-286	2324	1.32962	2.51337	7.14741	9.7339	2.86176e-06	0.000731298	5.21884
92312	MEX3A	mex-3 RNA binding family member A	1	protein-coding	MEX-3A|RKHD4	6124	1.32881	2.51196	1.18513	2.68592	0.023724	0.293557	-3.99707
1942	EFNA1	ephrin A1	1	protein-coding	B61|ECKLG|EFL1|EPLG1|LERK-1|LERK1|TNFAIP4	2090	1.32771	2.51003	7.27118	6.46053	8.89671e-05	0.00965726	1.7298
57533	TBC1D14	TBC1 domain family member 14	4	protein-coding	-	5943	1.32584	2.50678	2.74754	1.78897	0.123704	0.535035	-5.44955
29925	GMPPB	GDP-mannose pyrophosphorylase B	3	protein-coding	MDDGA14|MDDGB14|MDDGC14	1688	1.32501	2.50534	3.54878	2.25048	0.0632195	0.423743	-4.80205
1281	COL3A1	collagen type III alpha 1 chain	2	protein-coding	EDS4A	5490	1.32468	2.50478	0.403815	1.24987	0.252204	0.671796	-6.1306
3399	ID3	inhibitor of DNA binding 3, HLH protein	1	protein-coding	HEIR-1|bHLHb25	1239	1.32358	2.50286	-0.00904016	2.66187	0.0247043	0.295921	-4.03705
10634	GAS2L1	growth arrest specific 2 like 1	22	protein-coding	GAR22	2729	1.32333	2.50243	2.23061	3.17126	0.0105275	0.210053	-3.18513
3976	LIF	LIF, interleukin 6 family cytokine	22	protein-coding	CDF|DIA|HILDA|MLPLI	4612	1.32329	2.50236	5.0723	7.63759	2.27976e-05	0.0033691	3.12744
161424	NOP9	NOP9 nucleolar protein	14	protein-coding	C14orf21	6169	1.31968	2.4961	3.69439	3.18147	0.0126763	0.225634	-3.28868
64782	AEN	apoptosis enhancing nuclease	15	protein-coding	ISG20L1|pp12744	3895	1.31724	2.49189	5.06177	6.21461	0.000120771	0.0125541	1.41439
50943	FOXP3	forkhead box P3	X	protein-coding	AIID|DIETER|IPEX|JM2|PIDX|XPID	4377	1.31307	2.4847	0.680565	2.48605	0.0332125	0.33977	-4.32757
5328	PLAU	plasminogen activator, urokinase	10	protein-coding	ATF|BDPLT5|QPD|UPA|URK|u-PA	2804	1.31171	2.48235	2.83541	4.10834	0.00232656	0.0954433	-1.64442
728229	TMEM191B	transmembrane protein 191B	22	protein-coding	-	1620	1.30809	2.47614	-0.607541	1.25753	0.242037	0.661355	-6.12624
10769	PLK2	polo like kinase 2	5	protein-coding	SNK|hPlk2|hSNK	2839	1.30628	2.47303	5.27385	4.39151	0.00192959	0.0839752	-1.37711
60370	AVPI1	arginine vasopressin induced 1	10	protein-coding	PP5395|VIP32|VIT32	1392	1.3062	2.4729	6.35231	4.8039	0.00120009	0.0608275	-0.854587
651746	ANKRD33B	ankyrin repeat domain 33B	5	protein-coding	-	9416	1.30472	2.47035	1.40645	3.36522	0.00764219	0.182053	-2.86098
9903	KLHL21	kelch like family member 21	1	protein-coding	-	4962	1.30384	2.46885	3.26883	5.38656	0.000358583	0.0269839	0.288599
100302743	SNORA80B	small nucleolar RNA, H/ACA box 80B	2	snoRNA	ACA67B	136	1.30293	2.46729	1.3109	3.18915	0.0102197	0.207198	-3.15518
79446	WDR25	WD repeat domain 25	14	protein-coding	C14orf67	2407	1.30228	2.46619	-0.108686	2.28559	0.0464963	0.380073	-4.65366
79094	CHAC1	ChaC glutathione specific gamma-glutamylcyclotransferase 1	15	protein-coding	-	1560	1.30055	2.46324	4.4747	3.54676	0.00746407	0.180875	-2.73572
6134	RPL10	ribosomal protein L10	X	protein-coding	AUTSX5|DXS648|DXS648E|L10|NOV|QM	2585	1.29834	2.45947	10.1145	1.38006	0.234142	0.653824	-5.96806
90441	ZNF622	zinc finger protein 622	5	protein-coding	ZPR9	5045	1.28956	2.44453	5.25662	7.75359	2.01032e-05	0.00308233	3.25573
7846	TUBA1A	tubulin alpha 1a	12	protein-coding	B-ALPHA-1|LIS3|TUBA3	2476	1.28719	2.44052	7.5131	1.37853	0.234323	0.653824	-5.96994
375260	WASH2P	WAS protein family homolog 2 pseudogene	2	pseudo	FAM39B	1959	1.28518	2.43713	3.99504	1.63275	0.162895	0.589517	-5.66114
3592	IL12A	interleukin 12A	3	protein-coding	CLMF|IL-12A|NFSK|NKSF1|P35	1443	1.28497	2.43677	3.13456	4.4524	0.00137448	0.0658571	-1.10176
203068	TUBB	tubulin beta class I	6	protein-coding	CDCBM6|CSCSC1|M40|OK/SW-cl,56|TUBB1|TUBB5	3117	1.28378	2.43476	0.982836	1.37934	0.211256	0.635698	-5.9766
23761	PISD	phosphatidylserine decarboxylase	22	protein-coding	DJ858B16|PSD|PSDC|PSSC|dJ858B16,2	4989	1.28377	2.43474	3.35251	5.57681	0.000276935	0.0223479	0.556125
8687	KRT38	keratin 38	17	protein-coding	HA8|KRTHA8|hHa8	2837	1.28166	2.43118	-0.115241	2.09877	0.0634648	0.424044	-4.95036
84881	RPUSD4	RNA pseudouridylate synthase domain containing 4	11	protein-coding	-	2539	1.27915	2.42696	3.61097	3.39527	0.00803868	0.186777	-2.87384
84100	ARL6	ADP ribosylation factor like GTPase 6	3	protein-coding	BBS3|RP55	4939	1.27761	2.42437	0.97808	3.37407	0.00753192	0.180875	-2.84623
23647	ARFIP2	ADP ribosylation factor interacting protein 2	11	protein-coding	POR1	3846	1.27704	2.42342	5.67861	1.08161	0.335638	0.726186	-6.2981
6789	STK4	serine/threonine kinase 4	20	protein-coding	KRS2|MST1|YSK3	7110	1.27521	2.42034	5.22443	1.69001	0.154875	0.57862	-5.59103
130612	TMEM198	transmembrane protein 198	2	protein-coding	TMEM198A	2578	1.27432	2.41885	5.04584	7.73354	2.05429e-05	0.00311086	3.23368
11169	WDHD1	WD repeat and HMG-box DNA binding protein 1	14	protein-coding	AND-1|AND1|CHTF4|CTF4	6032	1.27106	2.41338	0.842939	2.54059	0.0303001	0.324878	-4.23782
4897	NRCAM	neuronal cell adhesion molecule	7	protein-coding	-	8228	1.26973	2.41116	0.253121	2.44721	0.0354544	0.349024	-4.39126
752	FMNL1	formin like 1	17	protein-coding	C17orf1|C17orf1B|FHOD4|FMNL|KW-13	4650	1.26944	2.41069	0.863756	3.08019	0.0122491	0.224249	-3.33771
84133	ZNRF3	zinc and ring finger 3	22	protein-coding	BK747E2,3|RNF203	8629	1.26864	2.40934	4.11988	5.05029	0.000573283	0.0360259	-0.197296
57003	CCDC47	coiled-coil domain containing 47	17	protein-coding	GK001|MSTP041	3501	1.26752	2.40747	4.22448	0.729027	0.503262	0.824827	-6.62319
9551	ATP5J2	ATP synthase, H+ transporting, mitochondrial Fo complex subunit F2	7	protein-coding	ATP5JL	511	1.26597	2.40488	6.4284	1.06003	0.344338	0.732707	-6.32033
113115	MTFR2	mitochondrial fission regulator 2	6	protein-coding	DUFD1|FAM54A	5198	1.26574	2.40451	0.319027	2.36265	0.0408646	0.365039	-4.52911
94234	FOXQ1	forkhead box Q1	6	protein-coding	HFH1	2319	1.26562	2.4043	5.03879	7.27401	3.41324e-05	0.00455074	2.71473
1057	CELP	carboxyl ester lipase pseudogene	9	pseudo	CELL|cell1|cell2|cell3	985	1.26558	2.40425	2.9686	3.22179	0.00978857	0.202958	-3.10722
1869	E2F1	E2F transcription factor 1	20	protein-coding	E2F-1|RBAP1|RBBP3|RBP3	2700	1.26249	2.3991	4.33616	1.80645	0.128349	0.542584	-5.43663
55718	POLR3E	RNA polymerase III subunit E	16	protein-coding	RPC5|SIN	5657	1.26237	2.39889	5.02736	0.810846	0.459443	0.802112	-6.55575
118932	ANKRD22	ankyrin repeat domain 22	10	protein-coding	-	3986	1.26135	2.39719	0.965807	3.09614	0.0119279	0.219024	-3.31098
5859	QARS	glutaminyl-tRNA synthetase	3	protein-coding	GLNRS|MSCCA|PRO2195	2821	1.25865	2.39271	5.10603	0.800348	0.464898	0.804633	-6.56471
9034	CCRL2	C-C motif chemokine receptor like 2	3	protein-coding	ACKR5|CKRX|CRAM|CRAM-A|CRAM-B|HCR	1924	1.25716	2.39024	1.4661	2.84777	0.0180716	0.260172	-3.72704
100134229	JHDM1D-AS1	JHDM1D antisense RNA 1 (head to head)	7	ncRNA	-	2380	1.2558	2.38799	0.023848	1.98998	0.0759383	0.447387	-5.11898
6662	SOX9	SRY-box 9	17	protein-coding	CMD1|CMPD1|SRA1|SRXX2|SRXY10	3935	1.25223	2.38209	7.87315	5.78142	0.000237716	0.0198356	0.741595
396	ARHGDIA	Rho GDP dissociation inhibitor alpha	17	protein-coding	GDIA1|HEL-S-47e|NPHS8|RHOGDI|RHOGDI-1	2382	1.24932	2.37729	0.785128	2.4177	0.037257	0.353191	-4.43949
10307	APBB3	amyloid beta precursor protein binding family B member 3	5	protein-coding	FE65L2|SRA	2158	1.24829	2.3756	2.03492	3.39431	0.00728595	0.178347	-2.81252
11127	KIF3A	kinesin family member 3A	5	protein-coding	FLA10|KLP-20	6974	1.24416	2.36881	2.20096	2.02694	0.0788845	0.451937	-5.09117
113130	CDCA5	cell division cycle associated 5	11	protein-coding	SORORIN	3865	1.24233	2.3658	3.36177	4.96965	0.000643104	0.0388587	-0.316281
399687	MYO18A	myosin XVIIIA	17	protein-coding	MAJN|MYSPDZ|SP-R210|SPR210	7583	1.24232	2.36579	5.23709	2.37028	0.0581979	0.410343	-4.66471
1559	CYP2C9	cytochrome P450 family 2 subfamily C member 9	10	protein-coding	CPC9|CYP2C|CYP2C10|CYPIIC9|P450IIC9	1861	1.24151	2.36446	4.838	0.98093	0.377756	0.754245	-6.39965
84552	PARD6G	par-6 family cell polarity regulator gamma	18	protein-coding	PAR-6G|PAR6gamma	3836	1.2413	2.36412	1.32155	3.24115	0.00937646	0.198982	-3.06817
1213	CLTC	clathrin heavy chain	17	protein-coding	CHC|CHC17|CLH-17|CLTCL2|Hc	8690	1.24091	2.36348	8.99159	1.18923	0.295113	0.701081	-6.18362
57630	SH3RF1	SH3 domain containing ring finger 1	4	protein-coding	POSH|RNF142|SH3MD2	5265	1.23966	2.36143	5.33025	5.86317	0.000189498	0.017091	0.948759
3397	ID1	inhibitor of DNA binding 1, HLH protein	20	protein-coding	ID|bHLHb24	1233	1.23654	2.35633	8.62418	7.85855	1.79627e-05	0.00290113	3.37043
9751	SNPH	syntaphilin	20	protein-coding	-	5721	1.2352	2.35413	0.659984	1.39225	0.203487	0.629025	-5.96181
22874	PLEKHA6	pleckstrin homology domain containing A6	1	protein-coding	PEPP-3|PEPP3	11456	1.23415	2.35242	3.3935	3.28821	0.00908967	0.195752	-3.01825
10815	CPLX1	complexin 1	4	protein-coding	CPX-I|CPX1	2293	1.22916	2.34431	1.31077	2.74433	0.0215032	0.278991	-3.8998
135398	C6orf141	chromosome 6 open reading frame 141	6	protein-coding	-	2885	1.22858	2.34337	5.7864	3.59948	0.0081548	0.187601	-2.76227
9792	SERTAD2	SERTA domain containing 2	2	protein-coding	Sei-2|TRIP-Br2	6693	1.22469	2.33706	4.23868	5.23612	0.000441453	0.0302473	0.0732904
23401	FRAT2	FRAT2, WNT signaling pathway regulator	10	protein-coding	FRAT-2	2205	1.2175	2.32543	0.781925	1.63642	0.138075	0.558866	-5.64152
8444	DYRK3	dual specificity tyrosine phosphorylation regulated kinase 3	1	protein-coding	DYRK5|RED|REDK|hYAK3-2	2555	1.21514	2.32164	2.05718	2.55068	0.0299607	0.32386	-4.22387
6590	SLPI	secretory leukocyte peptidase inhibitor	20	protein-coding	ALK1|ALP|BLPI|HUSI|HUSI-I|MPI|WAP4|WFDC4	596	1.21476	2.32102	7.68868	9.57272	3.31172e-06	0.000812432	5.07374
9600	PITPNM1	phosphatidylinositol transfer protein membrane associated 1	11	protein-coding	DRES9|NIR2|PITPNM|RDGB|RDGB1|RDGBA|RDGBA1|Rd9	4349	1.21214	2.3168	5.28635	3.30457	0.0123768	0.22438	-3.19541
3191	HNRNPL	heterogeneous nuclear ribonucleoprotein L	19	protein-coding	HNRPL|P/OKcl,14|hnRNP-L	3642	1.21202	2.31662	7.94123	3.03245	0.0241385	0.294294	-3.75162
23031	MAST3	microtubule associated serine/threonine kinase 3	19	protein-coding	-	7182	1.21088	2.31479	3.60394	1.6118	0.163946	0.590149	-5.68612
29128	UHRF1	ubiquitin like with PHD and ring finger domains 1	19	protein-coding	ICBP90|Np95|RNF106|TDRD22|hNP95|hUHRF1|huNp95	5198	1.2076	2.30954	-0.264897	1.94482	0.0817717	0.460943	-5.18792
84858	ZNF503	zinc finger protein 503	10	protein-coding	NOLZ-1|NOLZ1|Nlz2	3695	1.20474	2.30496	3.61958	4.50131	0.00127712	0.0629124	-1.02587
84919	PPP1R15B	protein phosphatase 1 regulatory subunit 15B	1	protein-coding	CREP|MSSGM2	5791	1.20023	2.29777	7.49674	8.43574	9.86443e-06	0.00179781	3.97863
7763	ZFAND5	zinc finger AN1-type containing 5	9	protein-coding	ZA20D2|ZFAND5A|ZNF216	5999	1.19988	2.29721	7.03451	7.98829	1.56534e-05	0.00265459	3.51044
54843	SYTL2	synaptotagmin like 2	11	protein-coding	CHR11SYT|EXO4|PPP1R151|SGA72M|SLP2|SLP2A	11478	1.19586	2.29081	4.54142	1.0566	0.34471	0.733115	-6.3248
54976	C20orf27	chromosome 20 open reading frame 27	20	protein-coding	-	2129	1.19288	2.28608	0.775215	2.19253	0.0543118	0.402937	-4.80247
55614	KIF16B	kinesin family member 16B	20	protein-coding	C20orf23|KISC20ORF|SNX23	7727	1.19252	2.28551	2.54794	3.27966	0.00879843	0.193613	-3.00379
57018	CCNL1	cyclin L1	3	protein-coding	ANIA6A|BM-001|PRO1073|ania-6a	6141	1.18886	2.27973	3.70113	3.70053	0.004432	0.138969	-2.30578
4253	MIA2	melanoma inhibitory activity 2	14	protein-coding	CTAGE5|MEA6|MGEA|MGEA11|MGEA6	4833	1.18826	2.27878	7.81627	1.29195	0.260381	0.677889	-6.0695
158	ADSL	adenylosuccinate lyase	22	protein-coding	AMPS|ASASE|ASL	3568	1.18577	2.27485	5.48402	2.40322	0.0551517	0.404019	-4.61546
1906	EDN1	endothelin 1	6	protein-coding	ARCND3|ET1|HDLCQ7|PPET1|QME	2332	1.18467	2.27311	6.813	7.85789	1.79754e-05	0.00290113	3.36971
6601	SMARCC2	SWI/SNF related, matrix associated, actin dependent regulator of chromatin subfamily c member 2	12	protein-coding	BAF170|CRACC2|Rsc8	5681	1.18409	2.27221	5.92312	0.748446	0.492592	0.822186	-6.60768
201292	TRIM65	tripartite motif containing 65	17	protein-coding	4732463G12Rik	3822	1.18286	2.27026	3.05694	1.91206	0.100287	0.493523	-5.27384
23512	SUZ12	SUZ12 polycomb repressive complex 2 subunit	17	protein-coding	CHET9|JJAZ1	4651	1.17573	2.25907	6.50984	1.15362	0.307795	0.708948	-6.22231
25976	TIPARP	TCDD inducible poly(ADP-ribose) polymerase	3	protein-coding	ARTD14|PARP7|pART14	5426	1.17494	2.25784	6.32852	6.64337	7.12354e-05	0.00821944	1.95888
2166	FAAH	fatty acid amide hydrolase	1	protein-coding	FAAH-1|PSAB	2095	1.17453	2.25719	3.49337	2.63737	0.0299845	0.32386	-4.15204
4665	NAB2	NGFI-A binding protein 2	12	protein-coding	MADER	2711	1.17406	2.25646	5.53937	1.32435	0.24843	0.668124	-6.03348
3949	LDLR	low density lipoprotein receptor	19	protein-coding	FH|FHC|LDLCQ2	5284	1.17041	2.25076	8.84832	7.2808	3.38717e-05	0.00455074	2.72258
57494	RIMKLB	ribosomal modification protein rimK like family member B	12	protein-coding	FAM80B|NAAGS|NAAGS-I	10110	1.16782	2.24673	4.54689	3.90233	0.00337468	0.118192	-2.01014
11007	CCDC85B	coiled-coil domain containing 85B	11	protein-coding	DIPA	1232	1.16288	2.23904	5.12841	5.1294	0.000512621	0.0338054	-0.0814863
171177	RHOV	ras homolog family member V	15	protein-coding	ARHV|CHP|WRCH2	1705	1.16284	2.23898	2.77009	3.51401	0.00599192	0.161887	-2.61362
85462	FHDC1	FH2 domain containing 1	4	protein-coding	-	7967	1.15465	2.22631	2.52705	3.9758	0.00286186	0.110043	-1.85738
340706	VWA2	von Willebrand factor A domain containing 2	10	protein-coding	AMACO|CCSP-2|NET42	6556	1.1544	2.22591	-0.20888	1.82809	0.0988571	0.491123	-5.36287
165082	ADGRF3	adhesion G protein-coupled receptor F3	2	protein-coding	GPR113|PGR23	6589	1.15135	2.22122	-0.578597	1.32755	0.215154	0.638754	-6.04421
4170	MCL1	MCL1, BCL2 family apoptosis regulator	1	protein-coding	BCL2L3|EAT|MCL1-ES|MCL1L|MCL1S|Mcl-1|TM|bcl2-L-3|mcl1/EAT	4085	1.15098	2.22064	8.15401	6.46365	8.86272e-05	0.00965726	1.73375
9126	SMC3	structural maintenance of chromosomes 3	10	protein-coding	BAM|BMH|CDLS3|CSPG6|HCAP|SMC3L1	4112	1.15082	2.2204	3.59559	1.14043	0.308569	0.70968	-6.23982
642846	LOC642846	DEAD/H (Asp-Glu-Ala-Asp/His) box polypeptide 11-like	12	ncRNA	-	3499	1.14876	2.21724	1.01082	1.12369	0.301983	0.705452	-6.26865
7280	TUBB2A	tubulin beta 2A class IIa	6	protein-coding	CDCBM5|TUBB|TUBB2	1621	1.14535	2.212	7.44784	8.45032	9.7203e-06	0.00179781	3.99351
23223	RRP12	ribosomal RNA processing 12 homolog	10	protein-coding	KIAA0690	4426	1.14502	2.2115	5.89251	3.60654	0.00746515	0.180875	-2.7016
84236	RHBDD1	rhomboid domain containing 1	2	protein-coding	RHBDL4|RRP4	5654	1.14378	2.20959	-0.19777	2.22201	0.0517075	0.396614	-4.75554
83933	HDAC10	histone deacetylase 10	22	protein-coding	HD10	2707	1.14265	2.20786	5.91056	1.52503	0.192251	0.619751	-5.79595
7127	TNFAIP2	TNF alpha induced protein 2	14	protein-coding	B94|EXOC3L3	5292	1.14051	2.20458	2.21426	3.13151	0.0112462	0.214611	-3.25172
22907	DHX30	DExH-box helicase 30	3	protein-coding	DDX30|RETCOR	6099	1.13957	2.20315	0.0701655	1.73321	0.115123	0.523995	-5.50124
102723996	LOC102723996	ICOS ligand	21	protein-coding	-	6134	1.1376	2.20014	2.236	2.56476	0.0290922	0.319523	-4.19794
7439	BEST1	bestrophin 1	11	protein-coding	ARB|BEST|BMD|RP50|TU15B|VMD2	5118	1.13457	2.19553	-0.124172	1.93683	0.0828465	0.463382	-5.20004
51035	UBXN1	UBX domain protein 1	11	protein-coding	2B28|SAKS1|UBXD10	1394	1.13337	2.1937	6.01913	0.951581	0.391072	0.762868	-6.42787
7329	UBE2I	ubiquitin conjugating enzyme E2 I	16	protein-coding	C358B7,1|P18|UBC9	3630	1.13186	2.1914	1.91958	2.9767	0.0145596	0.237169	-3.51116
255189	PLA2G4F	phospholipase A2 group IVF	15	protein-coding	PLA2G4FZ	3492	1.13176	2.19126	2.70697	3.44655	0.00668873	0.171545	-2.72559
55603	FAM46A	family with sequence similarity 46 member A	6	protein-coding	C6orf37|XTP11	5612	1.12979	2.18826	7.79831	5.13526	0.000570632	0.0360259	-0.162689
10163	WASF2	WAS protein family member 2	1	protein-coding	IMD2|SCAR2|WASF4|WAVE2|dJ393P12,2	5705	1.1261	2.18268	4.63378	3.68752	0.00489206	0.144942	-2.3791
51318	MRPL35	mitochondrial ribosomal protein L35	2	protein-coding	L35mt|MRP-L35	3556	1.12388	2.17932	0.998177	2.92464	0.0158857	0.246339	-3.59839
57761	TRIB3	tribbles pseudokinase 3	20	protein-coding	C20orf97|NIPK|SINK|SKIP3|TRB3	2887	1.12355	2.17882	8.35456	5.21583	0.000508705	0.0337285	-0.0446909
91875	TTC5	tetratricopeptide repeat domain 5	14	protein-coding	Strap	1876	1.1235	2.17875	3.81939	1.39584	0.220792	0.643845	-5.95242
6640	SNTA1	syntrophin alpha 1	20	protein-coding	LQT12|SNT1|TACIP1|dJ1187J4,5	2372	1.12217	2.17675	5.1905	1.41913	0.218739	0.642638	-5.92348
4312	MMP1	matrix metallopeptidase 1	11	protein-coding	CLG|CLGN	2055	1.11886	2.17176	5.19477	3.99251	0.00305912	0.113319	-1.89529
645638	WFDC21P	WAP four-disulfide core domain 21, pseudogene	17	pseudo	LNCDC|linc-DC|lnc-DC	621	1.11608	2.16757	1.55166	2.12493	0.0607716	0.415973	-4.90932
10603	SH2B2	SH2B adaptor protein 2	7	protein-coding	APS	2908	1.11444	2.16511	2.15629	2.93349	0.0156519	0.24373	-3.58356
55223	TRIM62	tripartite motif containing 62	1	protein-coding	DEAR1	4472	1.10828	2.15589	2.55267	2.87641	0.0172235	0.254229	-3.67913
83786	FRMD8	FERM domain containing 8	11	protein-coding	FKSG44	3752	1.10299	2.148	6.2485	6.37183	9.92473e-05	0.0104946	1.61701
10052	GJC1	gap junction protein gamma 1	17	protein-coding	CX45|GJA7	7990	1.10112	2.14521	0.421496	2.40721	0.0379193	0.357234	-4.45661
1408	CRY2	cryptochrome circadian clock 2	11	protein-coding	HCRY2|PHLL2	4368	1.09747	2.13979	5.13356	1.43275	0.214301	0.638419	-5.90743
6648	SOD2	superoxide dismutase 2	6	protein-coding	IPO-B|IPOB|MNSOD|MVCD6|Mn-SOD	1776	1.09735	2.13961	8.54418	6.06175	0.000146617	0.0143439	1.21403
7317	UBA1	ubiquitin like modifier activating enzyme 1	X	protein-coding	A1S9|A1S9T|A1ST|AMCX1|CFAP124|GXP1|POC20|SMAX2|UBA1A|UBE1|UBE1X	4414	1.09564	2.13707	8.51901	2.59561	0.0439704	0.37448	-4.36293
7705	ZNF146	zinc finger protein 146	19	protein-coding	OZF	3857	1.09408	2.13477	-0.138956	2.13203	0.0600598	0.414976	-4.89815
91056	AP5B1	adaptor related protein complex 5 beta 1 subunit	11	protein-coding	AP-5|PP1030	6595	1.09291	2.13304	3.91553	1.05341	0.344215	0.732707	-6.32975
5271	SERPINB8	serpin family B member 8	18	protein-coding	CAP2|PI-8|PI8|PSS5	4310	1.09273	2.13277	1.92907	3.04134	0.0130691	0.227383	-3.40283
28981	IFT81	intraflagellar transport 81	12	protein-coding	CDV-1|CDV-1R|CDV1|CDV1R|DV1	3955	1.09247	2.1324	0.662588	2.7791	0.0202821	0.272327	-3.8418
80271	ITPKC	inositol-trisphosphate 3-kinase C	19	protein-coding	IP3-3KC|IP3KC	3508	1.09206	2.13179	7.04278	6.63797	7.17007e-05	0.00821944	1.95217
57132	CHMP1B	charged multivesicular body protein 1B	18	protein-coding	C10orf2|C18-ORF2|C18orf2|CHMP1,5|Vps46-2|Vps46B|hVps46-2	3060	1.09164	2.13116	8.34034	7.55683	2.49046e-05	0.00363666	3.03718
374383	NCR3LG1	natural killer cell cytotoxicity receptor 3 ligand 1	11	protein-coding	B7-H6|B7H6|DKFZp686O24166	9731	1.091	2.13022	6.06689	4.59018	0.00115756	0.0594087	-0.914462
6898	TAT	tyrosine aminotransferase	16	protein-coding	-	2757	1.08958	2.12812	-0.205936	2.09493	0.0638703	0.424612	-4.95638
131177	FAM3D	family with sequence similarity 3 member D	3	protein-coding	EF7|OIT1	1614	1.08958	2.12812	-0.744158	1.87701	0.0913267	0.480101	-5.29014
2736	GLI2	GLI family zinc finger 2	2	protein-coding	CJS|HPE9|PHS2|THP1|THP2	7107	1.08401	2.11992	1.08495	2.65526	0.0249806	0.296967	-4.04803
489	ATP2A3	ATPase sarcoplasmic/endoplasmic reticulum Ca2+ transporting 3	17	protein-coding	SERCA3	7239	1.08282	2.11817	4.41597	4.71187	0.000934502	0.0514018	-0.702997
90353	CTU1	cytosolic thiouridylase subunit 1	19	protein-coding	ATPBD3|NCS6	2107	1.08185	2.11675	-0.109274	1.78922	0.105246	0.505607	-5.41999
8140	SLC7A5	solute carrier family 7 member 5	16	protein-coding	4F2LC|CD98|D16S469E|E16|LAT1|MPE16	4602	1.08074	2.11512	8.22471	5.90883	0.000178559	0.0165924	1.01026
3656	IRAK2	interleukin 1 receptor associated kinase 2	3	protein-coding	IRAK-2	3471	1.07959	2.11344	3.34071	3.4113	0.00708594	0.176004	-2.78424
126382	NR2C2AP	nuclear receptor 2C2 associated protein	19	protein-coding	TRA16	1317	1.07908	2.11268	2.69097	3.64411	0.00485327	0.144791	-2.3986
10194	TSHZ1	teashirt zinc finger homeobox 1	18	protein-coding	CAA|NY-CO-33|SDCCAG33|TSH1	5172	1.07537	2.10726	-0.121779	1.70456	0.120496	0.529225	-5.54229
55216	C11orf57	chromosome 11 open reading frame 57	11	protein-coding	-	3782	1.07266	2.1033	4.49354	2.28167	0.0588872	0.412062	-4.74766
65999	LRRC61	leucine rich repeat containing 61	7	protein-coding	HSPC295	2610	1.07137	2.10142	0.982337	2.34678	0.0419665	0.366272	-4.55484
221079	ARL5B	ADP ribosylation factor like GTPase 5B	10	protein-coding	ARL8	7382	1.07007	2.09953	8.42882	8.47956	9.438e-06	0.00179781	4.0233
6742	SSBP1	single stranded DNA binding protein 1	7	protein-coding	Mt-SSB|SOSS-B1|SSBP|mtSSB	1811	1.06759	2.09593	1.02741	1.91745	0.0855098	0.469467	-5.22937
4814	NINJ1	ninjurin 1	9	protein-coding	NIN1|NINJURIN	1354	1.0668	2.09479	6.24094	5.39021	0.00035679	0.0269839	0.293788
9099	USP2	ubiquitin specific peptidase 2	11	protein-coding	UBP41|USP9	4306	1.06634	2.09411	1.27786	3.02324	0.0134699	0.229317	-3.43315
8553	BHLHE40	basic helix-loop-helix family member e40	3	protein-coding	BHLHB2|Clast5|DEC1|HLHB2|SHARP-2|SHARP2|STRA13|Stra14	3035	1.06612	2.09379	8.931	6.40717	9.50052e-05	0.0102222	1.66208
374969	SVBP	small vasohibin binding protein	1	protein-coding	CCDC23	798	1.06577	2.09328	3.7642	2.34966	0.0487242	0.387392	-4.61296
401397	LINC00998	long intergenic non-protein coding RNA 998	7	ncRNA	-	1127	1.06521	2.09247	0.80016	0.880741	0.413325	0.775828	-6.50606
55867	SLC22A11	solute carrier family 22 member 11	11	protein-coding	OAT4|hOAT4	3860	1.06327	2.08966	-0.107421	1.82345	0.0996002	0.492202	-5.36972
688	KLF5	Kruppel like factor 5	13	protein-coding	BTEB2|CKLF|IKLF	3749	1.06201	2.08784	8.96561	4.771	0.00104287	0.0551086	-0.761861
1870	E2F2	E2F transcription factor 2	1	protein-coding	E2F-2	5694	1.06026	2.0853	0.485197	2.3981	0.0385039	0.359391	-4.47145
6273	S100A2	S100 calcium binding protein A2	1	protein-coding	CAN19|S100L	963	1.05823	2.08238	1.26059	2.59337	0.0277242	0.312145	-4.15064
5966	REL	REL proto-oncogene, NF-kB subunit	2	protein-coding	C-Rel	7968	1.05818	2.0823	6.35377	6.04014	0.00015073	0.0145579	1.18544
57661	PHRF1	PHD and ring finger domains 1	11	protein-coding	PPP1R125|RNF221	5789	1.05645	2.07981	-0.428681	0.623529	0.557147	0.849345	-6.70941
1364	CLDN4	claudin 4	7	protein-coding	CPE-R|CPER|CPETR|CPETR1|WBSCR8|hCPE-R	1831	1.05523	2.07805	9.94361	7.97954	1.57986e-05	0.00265459	3.50105
3796	KIF2A	kinesin family member 2A	5	protein-coding	CDCBM3|HK2|KIF2	4364	1.05395	2.07621	0.236299	1.78486	0.105985	0.50563	-5.42636
79669	C3orf52	chromosome 3 open reading frame 52	3	protein-coding	TTMP	2327	1.05182	2.07314	4.94968	4.64519	0.00103095	0.0551086	-0.804567
111	ADCY5	adenylate cyclase 5	3	protein-coding	AC5|FDFM	7510	1.05036	2.07104	3.467	4.51385	0.00125337	0.0619913	-1.00648
126298	IRGQ	immunity related GTPase Q	19	protein-coding	FKSG27|IRGQ1	9851	1.04949	2.06979	2.33175	3.50646	0.006066	0.162273	-2.62613
64130	LIN7B	lin-7 homolog B, crumbs cell polarity complex component	19	protein-coding	LIN-7B|MALS-2|MALS2|VELI2	755	1.0492	2.06939	2.63306	2.37524	0.0408905	0.365039	-4.51782
92579	G6PC3	glucose-6-phosphatase catalytic subunit 3	17	protein-coding	SCN4|UGRP	1831	1.04833	2.06814	5.33917	1.06659	0.340468	0.729047	-6.31472
8638	OASL	2'-5'-oligoadenylate synthetase like	12	protein-coding	OASLd|TRIP-14|TRIP14|p59 OASL|p59-OASL|p59OASL	2085	1.0446	2.06279	0.783451	2.28501	0.0465418	0.380081	-4.6546
4609	MYC	MYC proto-oncogene, bHLH transcription factor	8	protein-coding	MRTL|MYCC|bHLHe39|c-Myc	2366	1.04437	2.06246	7.80428	2.52256	0.0473617	0.383059	-4.45354
10900	RUNDC3A	RUN domain containing 3A	17	protein-coding	RAP2IP|RPIP-8|RPIP8	3074	1.04341	2.06109	0.621168	2.1669	0.0566792	0.406418	-4.84312
2150	F2RL1	F2R like trypsin receptor 1	5	protein-coding	GPR11|PAR2	2883	1.04054	2.05699	9.90045	6.20683	0.00012196	0.012565	1.40427
29086	BABAM1	BRISC and BRCA1 A complex member 1	19	protein-coding	C19orf62|HSPC142|MERIT40|NBA1	1498	1.0396	2.05566	5.2734	4.08759	0.00240286	0.0975942	-1.67763
3860	KRT13	keratin 13	17	protein-coding	CK13|K13|WSN2	1715	1.03867	2.05433	3.64309	1.25825	0.262868	0.679324	-6.1127
285848	PNPLA1	patatin like phospholipase domain containing 1	6	protein-coding	ARCI10|dJ50J22,1	6093	1.03821	2.05368	1.69357	2.42961	0.0365189	0.350776	-4.42004
252969	NEIL2	nei like DNA glycosylase 2	8	protein-coding	NEH2|NEI2	2751	1.036	2.05054	1.47573	2.09127	0.0642582	0.424983	-4.9621
9580	SOX13	SRY-box 13	1	protein-coding	ICA12|Sox-13	4082	1.03347	2.04695	5.16169	1.56226	0.178856	0.605868	-5.74956
166824	RASSF6	Ras association domain family member 6	4	protein-coding	-	6359	1.0331	2.04642	4.46867	4.05342	0.00253429	0.1006	-1.73241
79191	IRX3	iroquois homeobox 3	16	protein-coding	IRX-1|IRXB1	2894	1.03126	2.04381	-0.575746	1.52507	0.159617	0.584623	-5.79071
57396	CLK4	CDC like kinase 4	5	protein-coding	-	3555	1.03098	2.04341	4.23492	3.49926	0.0061376	0.162514	-2.63808
283130	SLC25A45	solute carrier family 25 member 45	11	protein-coding	-	4506	1.02945	2.04125	3.95301	4.09349	0.00238089	0.0970231	-1.66818
9020	MAP3K14	mitogen-activated protein kinase kinase kinase 14	17	protein-coding	FTDCR1B|HS|HSNIK|NIK	4639	1.02554	2.03572	3.97161	3.13752	0.0114092	0.214611	-3.25609
80329	ULBP1	UL16 binding protein 1	6	protein-coding	N2DL-1|NKG2DL1|RAET1I	3142	1.02509	2.03509	0.551496	1.91109	0.0864009	0.472191	-5.23897
9646	CTR9	CTR9 homolog, Paf1/RNA polymerase II complex component	11	protein-coding	SH2BP1|TSBP|p150|p150TSP	4598	1.02394	2.03347	6.68577	1.63457	0.165708	0.591041	-5.66034
23143	LRCH1	leucine rich repeats and calponin homology domain containing 1	13	protein-coding	CHDC1|NP81	8106	1.02178	2.03043	1.05122	1.77137	0.108306	0.509188	-5.44604
768	CA9	carbonic anhydrase 9	9	protein-coding	CAIX|MN	1663	1.02151	2.03004	-0.202183	1.58573	0.145286	0.566999	-5.70852
7071	KLF10	Kruppel like factor 10	8	protein-coding	EGR-alpha|EGRA|TIEG|TIEG1	3594	1.02122	2.02963	5.62341	0.920246	0.405355	0.771711	-6.45774
4296	MAP3K11	mitogen-activated protein kinase kinase kinase 11	11	protein-coding	MEKK11|MLK-3|MLK3|PTK1|SPRK	3712	1.02086	2.02913	5.95282	1.02202	0.359678	0.742137	-6.35929
7057	THBS1	thrombospondin 1	15	protein-coding	THBS|THBS-1|TSP|TSP-1|TSP1	5911	1.0198	2.02764	6.06297	5.58091	0.000275413	0.0223479	0.561832
5270	SERPINE2	serpin family E member 2	2	protein-coding	GDN|GDNPF|PI-7|PI7|PN-1|PN1|PNI	3336	1.01944	2.02713	2.77764	3.5949	0.00525481	0.148515	-2.47977
790	CAD	carbamoyl-phosphate synthetase 2, aspartate transcarbamylase, and dihydroorotase	2	protein-coding	CDG1Z|EIEE50|GATD4	7165	1.01788	2.02494	4.81519	1.05626	0.343856	0.732625	-6.32608
10956	OS9	OS9, endoplasmic reticulum lectin	12	protein-coding	ERLEC2|OS-9	2862	1.01718	2.02396	7.53783	0.798354	0.465939	0.805339	-6.5664
619569	SNORA41	small nucleolar RNA, H/ACA box 41	2	snoRNA	ACA41|SNORA41A	132	1.01705	2.02378	3.83688	4.83706	0.000778467	0.04462	-0.513993
51191	HERC5	HECT and RLD domain containing E3 ubiquitin protein ligase 5	4	protein-coding	CEB1|CEBP1	3733	1.0148	2.02063	-0.00294499	1.39691	0.194021	0.620935	-5.95781
254439	C11orf86	chromosome 11 open reading frame 86	11	protein-coding	-	1185	1.01199	2.01669	3.33559	2.94125	0.0154497	0.24373	-3.57056
84002	B3GNT5	UDP-GlcNAc:betaGal beta-1,3-N-acetylglucosaminyltransferase 5	3	protein-coding	B3GN-T5|beta3Gn-T5	5791	1.01195	2.01663	6.23355	5.47441	0.000318052	0.0246913	0.412799
51592	TRIM33	tripartite motif containing 33	1	protein-coding	ECTO|PTC7|RFG7|TF1G|TIF1G|TIF1GAMMA|TIFGAMMA	8411	1.01089	2.01516	2.0924	1.493	0.177924	0.605051	-5.83451
133522	PPARGC1B	PPARG coactivator 1 beta	5	protein-coding	ERRL1|PERC|PGC-1(beta)|PGC1B	11503	1.01089	2.01516	4.81126	3.59719	0.00533731	0.150251	-2.48867
9129	PRPF3	pre-mRNA processing factor 3	1	protein-coding	HPRP3|HPRP3P|PRP3|Prp3p|RP18|SNRNP90	2786	1.01079	2.01502	3.47617	3.56121	0.00554965	0.154358	-2.53546
3669	ISG20	interferon stimulated exonuclease gene 20	15	protein-coding	CD25|HEM45	5039	1.00963	2.0134	3.92672	5.09435	0.000538599	0.0351407	-0.132676
122616	C14orf79	chromosome 14 open reading frame 79	14	protein-coding	-	4354	1.00816	2.01134	0.834943	2.48606	0.0332122	0.33977	-4.32757
55803	ADAP2	ArfGAP with dual PH domains 2	17	protein-coding	CENTA2|HSA272195|cent-b	3023	1.00416	2.00578	2.76825	3.17852	0.0104015	0.208814	-3.17299
9636	ISG15	ISG15 ubiquitin-like modifier	1	protein-coding	G1P2|IFI15|IMD38|IP17|UCRP|hUCRP	667	1.00412	2.00572	6.41309	5.84976	0.000192848	0.0171695	0.930634
7011	TEP1	telomerase associated protein 1	14	protein-coding	TLP1|TP1|TROVE1|VAULT2|p240	11951	1.00305	2.00423	5.62428	1.40784	0.221105	0.643845	-5.93709
79827	CLMP	CXADR like membrane protein	11	protein-coding	ACAM|ASAM|CSBM|CSBS	2650	1.00102	2.00142	3.0897	2.93465	0.0156213	0.24373	-3.58161
2781	GNAZ	G protein subunit alpha z	22	protein-coding	gz-alpha	3208	1.00013	2.00017	0.874582	1.9343	0.0831901	0.46399	-5.20388
4488	MSX2	msh homeobox 2	5	protein-coding	CRS2|FPP|HOX8|MSH|PFM|PFM1	2208	0.999827	1.99976	4.32467	0.94099	0.394249	0.765409	-6.43972
51101	ZC2HC1A	zinc finger C2HC-type containing 1A	8	protein-coding	C8orf70|CGI-62|FAM164A	5019	0.998225	1.99754	2.61175	2.35482	0.0416216	0.366272	-4.54398
8795	TNFRSF10B	TNF receptor superfamily member 10b	8	protein-coding	CD262|DR5|KILLER|KILLER/DR5|TRAIL-R2|TRAILR2|TRICK2|TRICK2A|TRICK2B|TRICKB|ZTNFR9	4154	0.998163	1.99745	8.40914	4.94574	0.000665523	0.0396277	-0.351753
4179	CD46	CD46 molecule	1	protein-coding	AHUS2|MCP|MIC10|TLX|TRA2,10	3393	0.996467	1.99511	2.96015	3.18477	0.0102942	0.207678	-3.16251
163786	SASS6	SAS-6 centriolar assembly protein	1	protein-coding	MCPH14|SAS-6|SAS6	4039	0.995741	1.9941	1.91883	1.51339	0.170712	0.596242	-5.80794
25841	ABTB2	ankyrin repeat and BTB domain containing 2	11	protein-coding	ABTB2A|BTBD22	4903	0.993002	1.99032	4.82702	4.86706	0.000745375	0.0429238	-0.46904
100131998	RRN3P3	RRN3 homolog, RNA polymerase I transcription factor pseudogene 3	16	pseudo	-	2492	0.992497	1.98963	0.770196	2.51391	0.0316919	0.333677	-4.28178
384	ARG2	arginase 2	14	protein-coding	-	1981	0.992394	1.98948	3.07207	3.29811	0.00853473	0.192437	-2.97298
128853	DUSP15	dual specificity phosphatase 15	20	protein-coding	C20orf57|VHY	1733	0.991512	1.98827	3.94777	5.07008	0.000557414	0.0357971	-0.16823
285359	PDCL3P4	phosducin-like 3 pseudogene 4	3	pseudo	-	983	0.988946	1.98474	4.05309	4.63848	0.00104122	0.0551086	-0.814822
727758	ROCK1P1	Rho associated coiled-coil containing protein kinase 1 pseudogene 1	18	pseudo	-	2457	0.987775	1.98312	1.89149	2.62929	0.0260972	0.304772	-4.09113
84695	LOXL3	lysyl oxidase like 3	2	protein-coding	LOXL	4018	0.983787	1.97765	1.25811	2.10949	0.0623476	0.421353	-4.93357
3283	HSD3B1	hydroxy-delta-5-steroid dehydrogenase, 3 beta- and steroid delta-isomerase 1	1	protein-coding	3BETAHSD|HSD3B|HSDB3|HSDB3A|I|SDR11E1	1761	0.982272	1.97557	5.93882	0.616347	0.568431	0.854864	-6.70669
23514	SPIDR	scaffolding protein involved in DNA repair	8	protein-coding	KIAA0146	4807	0.981607	1.97466	4.3091	0.907823	0.409856	0.774027	-6.47077
3310	HSPA6	heat shock protein family A (Hsp70) member 6	1	protein-coding	HSP70B'	2358	0.981333	1.97429	-0.168547	1.2095	0.255871	0.67528	-6.18398
84299	MIEN1	migration and invasion enhancer 1	17	protein-coding	C17orf37|C35|ORB3|RDX12|XTP4	839	0.978815	1.97085	3.92654	1.38231	0.221728	0.644178	-5.96947
113278	SLC52A3	solute carrier family 52 member 3	20	protein-coding	BVVLS|BVVLS1|C20orf54|RFT2|RFVT3|bA371L19,1|hRFT2	3235	0.976468	1.96764	6.38667	6.4845	8.63911e-05	0.00962529	1.7601
8515	ITGA10	integrin subunit alpha 10	1	protein-coding	PRO827	5487	0.976242	1.96733	-0.574522	1.47291	0.172919	0.59756	-5.85982
151056	PLB1	phospholipase B1	2	protein-coding	PLB|PLB/LIP	13521	0.975763	1.96668	2.7363	3.17093	0.0105332	0.210053	-3.18568
5036	PA2G4	proliferation-associated 2G4	12	protein-coding	EBP1|HG4-1|p38-2G4	2626	0.975556	1.9664	5.72382	0.520906	0.627803	0.879168	-6.76815
64147	KIF9	kinesin family member 9	3	protein-coding	-	4825	0.974411	1.96484	0.273856	1.97849	0.0773846	0.449599	-5.13659
728377	ARHGEF34P	Rho guanine nucleotide exchange factor 34, pseudogene	7	pseudo	-	4204	0.974366	1.96478	2.46354	2.77608	0.0203851	0.272623	-3.84683
388591	RNF207	ring finger protein 207	1	protein-coding	C1orf188	5223	0.97242	1.96213	3.97221	1.26669	0.259831	0.677438	-6.10326
114897	C1QTNF1	C1q and TNF related 1	17	protein-coding	CTRP1|GIP|ZSIG37	4306	0.971857	1.96136	-0.158812	1.45344	0.178128	0.605145	-5.88524
54033	RBM11	RNA binding motif protein 11	21	protein-coding	-	2896	0.971379	1.96071	0.673128	1.58303	0.1459	0.567552	-5.71222
440	ASNS	asparagine synthetase (glutamine-hydrolyzing)	7	protein-coding	ASNSD|TS11	2526	0.971071	1.9603	5.61313	3.72455	0.00454395	0.139908	-2.30899
9245	GCNT3	glucosaminyl (N-acetyl) transferase 3, mucin type	15	protein-coding	C2/4GnT|C24GNT|C2GNT2|C2GNTM|GNTM	2222	0.968374	1.95663	5.89249	1.5973	0.17124	0.596242	-5.70595
144363	ETFRF1	electron transfer flavoprotein regulatory factor 1	12	protein-coding	LYRM5	1247	0.965531	1.95278	3.44023	1.14943	0.300905	0.705411	-6.23364
7422	VEGFA	vascular endothelial growth factor A	6	protein-coding	MVCD1|VEGF|VPF	3779	0.965364	1.95256	8.87613	7.70236	2.12477e-05	0.00317834	3.19928
91748	ELMSAN1	ELM2 and Myb/SANT domain containing 1	14	protein-coding	C14orf117|C14orf43|LSR68|MIDEAS|c14_5541	8566	0.964639	1.95158	5.45787	2.56834	0.0372598	0.353191	-4.31013
54853	WDR55	WD repeat domain 55	5	protein-coding	-	3674	0.964231	1.95102	6.8671	1.46134	0.207513	0.632481	-5.87303
2976	GTF3C2	general transcription factor IIIC subunit 2	2	protein-coding	TFIIIC-BETA|TFIIIC110	4823	0.964133	1.95089	5.35206	0.758454	0.487158	0.81912	-6.59956
55742	PARVA	parvin alpha	11	protein-coding	CH-ILKBP|MXRA2	9013	0.963277	1.94973	2.73389	2.70795	0.0228604	0.288484	-3.96041
55532	SLC30A10	solute carrier family 30 member 10	1	protein-coding	HMDPC|HMNDYT1|ZNT10|ZNT8|ZRC1|ZnT-10	3985	0.961854	1.94781	2.88024	3.25742	0.00912764	0.195752	-3.04097
1122	CHML	CHM like, Rab escort protein 2	1	protein-coding	REP2	7067	0.961831	1.94778	2.70156	2.90054	0.0165404	0.249861	-3.63873
5745	PTH1R	parathyroid hormone 1 receptor	3	protein-coding	PFE|PTHR|PTHR1	2309	0.96149	1.94732	5.31881	6.03367	0.000151984	0.0145644	1.17687
399671	HEATR4	HEAT repeat containing 4	14	protein-coding	-	3921	0.961288	1.94705	-0.0900676	1.4914	0.168099	0.593523	-5.8355
65989	DLK2	delta like non-canonical Notch ligand 2	6	protein-coding	DLK-2|EGFL9	2749	0.960163	1.94553	3.00289	2.99147	0.0142045	0.234198	-3.48642
8535	CBX4	chromobox 4	17	protein-coding	NBP16|PC2	4496	0.959179	1.9442	9.27419	5.77226	0.000213495	0.0185725	0.825403
3005	H1F0	H1 histone family member 0	22	protein-coding	H10|H1FV	2330	0.955413	1.93913	8.99972	5.35492	0.000374509	0.0275406	0.243598
54498	SMOX	spermine oxidase	20	protein-coding	C20orf16|PAO|PAO-1|PAO1|PAOH|PAOH1|SMO	2511	0.953703	1.93684	6.30525	6.1684	0.000128021	0.0129631	1.35417
146429	SLC22A31	solute carrier family 22 member 31	16	protein-coding	-	3805	0.9536	1.9367	3.05602	3.54853	0.00566495	0.156593	-2.55643
54205	CYCS	cytochrome c, somatic	7	protein-coding	CYC|HCS|THC4	5538	0.95348	1.93654	8.30617	5.35617	0.000373868	0.0275406	0.245371
10045	SH2D3A	SH2 domain containing 3A	19	protein-coding	NSP1	3052	0.953478	1.93654	6.19792	5.08299	0.000547318	0.0355207	-0.149304
49854	ZBTB21	zinc finger and BTB domain containing 21	21	protein-coding	ZNF295	8503	0.95323	1.9362	5.43894	1.64807	0.157479	0.581875	-5.64056
10797	MTHFD2	methylenetetrahydrofolate dehydrogenase (NADP+ dependent) 2, methenyltetrahydrofolate cyclohydrolase	2	protein-coding	NMDMC	2286	0.952372	1.93505	7.93735	4.91792	0.000692651	0.0408464	-0.393109
10295	BCKDK	branched chain ketoacid dehydrogenase kinase	16	protein-coding	BCKDKD|BDK	2221	0.951061	1.93329	4.86601	0.860494	0.433643	0.784934	-6.51301
317781	DDX51	DEAD-box helicase 51	12	protein-coding	-	4734	0.950109	1.93202	3.63827	3.70512	0.00439945	0.138368	-2.29824
80301	PLEKHO2	pleckstrin homology domain containing O2	15	protein-coding	PLEKHQ1|PP1628|pp9099	3721	0.949085	1.93065	4.01568	4.95604	0.000655767	0.0394296	-0.336466
124045	SPATA33	spermatogenesis associated 33	16	protein-coding	C16orf55	2820	0.948705	1.93014	2.65265	3.46124	0.00653015	0.17029	-2.70119
220042	DDIAS	DNA damage induced apoptosis suppressor	11	protein-coding	C11orf82|noxin	3664	0.947669	1.92875	1.73772	2.39393	0.0387744	0.359438	-4.47824
57636	ARHGAP23	Rho GTPase activating protein 23	17	protein-coding	-	7088	0.947216	1.92815	-0.130762	0.78172	0.460592	0.802994	-6.59625
946	SIGLEC6	sialic acid binding Ig like lectin 6	19	protein-coding	CD327|CD33L|CD33L1|CD33L2|CDW327|OBBP1	2268	0.947126	1.92803	0.562706	1.80926	0.101905	0.497647	-5.39061
2683	B4GALT1	beta-1,4-galactosyltransferase 1	9	protein-coding	B4GAL-T1|CDG2D|GGTB2|GT1|GTB|beta4Gal-T1	4203	0.946856	1.92767	8.19233	6.80805	5.85169e-05	0.00710661	2.16131
10553	HTATIP2	HIV-1 Tat interactive protein 2	11	protein-coding	CC3|SDR44U1|TIP30	2234	0.945503	1.92586	0.703305	2.1415	0.0591236	0.412826	-4.88325
692099	FAM86DP	family with sequence similarity 86 member D, pseudogene	3	pseudo	FAM86D	2506	0.943196	1.92278	0.940161	1.85843	0.0941223	0.484063	-5.31788
57602	USP36	ubiquitin specific peptidase 36	17	protein-coding	DUB1	6858	0.940581	1.9193	8.09538	5.03999	0.000581731	0.0360379	-0.212441
51274	KLF3	Kruppel like factor 3	4	protein-coding	BKLF	5839	0.939592	1.91799	6.68178	1.28901	0.258581	0.676706	-6.07437
7392	USF2	upstream transcription factor 2, c-fos interacting	19	protein-coding	FIP|bHLHb12	4304	0.939198	1.91746	5.64582	0.887686	0.420711	0.779759	-6.48801
100379250	SNORA70E	small nucleolar RNA, H/ACA box 70E	11	snoRNA	U70E	135	0.938228	1.91617	1.62122	1.62804	0.138301	0.558947	-5.65188
65083	NOL6	nucleolar protein 6	9	protein-coding	NRAP|UTP22|bA311H10,1	4853	0.937903	1.91574	6.34141	3.98936	0.00294884	0.111422	-1.8713
10656	KHDRBS3	KH RNA binding domain containing, signal transduction associated 3	8	protein-coding	Etle|SALP|SLM-2|SLM2|T-STAR|TSTAR|etoile	3419	0.935126	1.91206	1.17601	1.93351	0.0832973	0.46421	-5.20508
93082	NEURL3	neuralized E3 ubiquitin protein ligase 3	2	protein-coding	LINCR	2220	0.934903	1.91176	2.07944	2.98227	0.0144247	0.235806	-3.50183
9314	KLF4	Kruppel like factor 4	9	protein-coding	EZF|GKLF	3035	0.934301	1.91097	6.02893	5.28136	0.000414555	0.0292238	0.138393
1723	DHODH	dihydroorotate dehydrogenase (quinone)	16	protein-coding	DHOdehase|POADS|URA1	3507	0.934217	1.91085	5.14301	4.57732	0.0011401	0.0590061	-0.908601
57026	PDXP	pyridoxal phosphatase	22	protein-coding	CIN|PLP|dJ37E16,5	2005	0.933487	1.90989	5.08425	3.06029	0.0141937	0.234198	-3.43695
9092	SART1	SART1, U4/U6,U5 tri-snRNP-associated protein 1	11	protein-coding	Ara1|HAF|HOMS1|SART1259|SNRNP110|Snu66	3710	0.933291	1.90963	4.20952	3.84388	0.00352504	0.119773	-2.07131
10560	SLC19A2	solute carrier family 19 member 2	1	protein-coding	TC1|THMD1|THT1|THTR1|TRMA	3665	0.93264	1.90877	5.25399	4.78832	0.000835621	0.0470171	-0.587303
201164	PLD6	phospholipase D family member 6	17	protein-coding	ZUC	2577	0.931654	1.90746	4.62196	4.51528	0.00125069	0.0619913	-1.00427
169270	ZNF596	zinc finger protein 596	8	protein-coding	-	4662	0.930907	1.90647	-0.387554	1.08778	0.303665	0.706517	-6.31814
54436	SH3TC1	SH3 domain and tetratricopeptide repeats 1	4	protein-coding	-	4557	0.929228	1.90426	5.29701	5.51174	0.000302349	0.0239266	0.465224
29775	CARD10	caspase recruitment domain family member 10	22	protein-coding	BIMP1|CARMA3	3899	0.928914	1.90384	5.1002	5.2322	0.000443871	0.0302473	0.0676342
3626	INHBC	inhibin beta C subunit	12	protein-coding	IHBC	3301	0.928825	1.90373	0.232015	1.60402	0.141196	0.562855	-5.68338
4069	LYZ	lysozyme	12	protein-coding	LYZF1|LZM	1516	0.928721	1.90359	2.02159	2.35182	0.0416136	0.366272	-4.54668
124222	PAQR4	progestin and adipoQ receptor family member 4	16	protein-coding	-	2793	0.925927	1.8999	2.24923	2.40494	0.038064	0.357437	-4.4603
163702	IFNLR1	interferon lambda receptor 1	1	protein-coding	CRF2/12|IFNLR|IL-28R1|IL28RA|LICR2	5057	0.925546	1.8994	3.8119	3.94228	0.00301684	0.112491	-1.91155
79412	KREMEN2	kringle containing transmembrane protein 2	16	protein-coding	KRM2	2057	0.922616	1.89555	0.892314	1.73028	0.115662	0.524722	-5.50546
5155	PDGFB	platelet derived growth factor subunit B	22	protein-coding	IBGC5|PDGF-2|PDGF2|SIS|SSV|c-sis	3432	0.922199	1.895	1.76375	2.44399	0.0356468	0.349479	-4.39653
83694	RPS6KL1	ribosomal protein S6 kinase like 1	14	protein-coding	RSKL2	6660	0.921783	1.89445	3.1151	3.05404	0.0127949	0.225634	-3.38153
3459	IFNGR1	interferon gamma receptor 1	6	protein-coding	CD119|IFNGR|IMD27A|IMD27B	3121	0.921543	1.89414	8.79132	6.89385	5.28864e-05	0.00655257	2.26534
842	CASP9	caspase 9	1	protein-coding	APAF-3|APAF3|ICE-LAP6|MCH6|PPP1R56	5239	0.920324	1.89254	5.79232	5.20509	0.000460982	0.0308984	0.0284644
114801	TMEM200A	transmembrane protein 200A	6	protein-coding	KIAA1913|TTMA|TTMC	6011	0.918867	1.89063	1.74166	2.18624	0.0548836	0.403357	-4.81246
340152	ZC3H12D	zinc finger CCCH-type containing 12D	6	protein-coding	C6orf95|MCPIP4|TFL|dJ281H8,1|p34	4907	0.917255	1.88852	2.9084	3.56488	0.0055167	0.153791	-2.52939
1173	AP2M1	adaptor related protein complex 2 mu 1 subunit	3	protein-coding	AP50|CLAPM1|mu2	1940	0.916834	1.88797	8.88268	1.27875	0.262722	0.679324	-6.08552
6909	TBX2	T-box 2	17	protein-coding	-	6158	0.915494	1.88621	3.16492	3.72502	0.00426121	0.136327	-2.26558
64943	NT5DC2	5'-nucleotidase domain containing 2	3	protein-coding	-	2807	0.914774	1.88527	5.76014	1.17372	0.297571	0.703107	-6.20286
23271	CAMSAP2	calmodulin regulated spectrin associated protein family member 2	1	protein-coding	CAMSAP1L1	7388	0.913821	1.88403	3.49557	3.50448	0.00608558	0.162273	-2.62941
23252	OTUD3	OTU deubiquitinase 3	1	protein-coding	DUBA4	7665	0.913785	1.88398	2.68142	1.19967	0.275686	0.687579	-6.18364
54509	RHOF	ras homolog family member F, filopodia associated	12	protein-coding	ARHF|RIF	2435	0.913781	1.88398	6.26393	6.69389	6.70412e-05	0.00783168	2.02136
768239	PSAPL1	prosaposin-like 1 (gene/pseudogene)	4	protein-coding	-	4680	0.913351	1.88342	3.10538	3.16378	0.0106591	0.210649	-3.19767
7357	UGCG	UDP-glucose ceramide glucosyltransferase	9	protein-coding	GCS|GLCT1	4090	0.911919	1.88155	6.25205	4.72187	0.000920884	0.0508809	-0.687813
23650	TRIM29	tripartite motif containing 29	11	protein-coding	ATDC	3565	0.910502	1.8797	4.3582	3.73913	0.004166	0.134829	-2.24246
43	ACHE	acetylcholinesterase (Cartwright blood group)	7	protein-coding	ACEE|ARACHE|N-ACHE|YT	3743	0.908538	1.87714	2.50032	2.12937	0.0603257	0.415005	-4.90234
22943	DKK1	dickkopf WNT signaling pathway inhibitor 1	10	protein-coding	DKK-1|SK	1805	0.906989	1.87513	8.74085	3.22481	0.0134856	0.229317	-3.29691
113828	FAM83F	family with sequence similarity 83 member F	22	protein-coding	-	2071	0.905157	1.87275	5.36031	5.3354	0.000384712	0.0276545	0.215762
9476	NAPSA	napsin A aspartic peptidase	19	protein-coding	KAP|Kdap|NAP1|NAPA|SNAPA	1906	0.904718	1.87218	0.0597366	1.64546	0.132304	0.548569	-5.6258
9610	RIN1	Ras and Rab interactor 1	11	protein-coding	-	3177	0.90439	1.87175	3.84677	1.35097	0.228882	0.649507	-6.00752
22902	RUFY3	RUN and FYVE domain containing 3	4	protein-coding	RIPX|SINGAR1|ZFYVE30	8183	0.90437	1.87173	2.87199	2.37792	0.0398311	0.360684	-4.50431
6793	STK10	serine/threonine kinase 10	5	protein-coding	LOK|PRO2729	6168	0.903901	1.87112	4.43189	3.23187	0.00952141	0.201015	-3.08369
382	ARF6	ADP ribosylation factor 6	14	protein-coding	-	3939	0.903574	1.8707	0.448132	1.5897	0.144389	0.5662	-5.70308
83544	DNAL1	dynein axonemal light chain 1	14	protein-coding	C14orf168|CILD16	8589	0.903253	1.87028	2.34262	2.81353	0.0191414	0.263542	-3.78428
3757	KCNH2	potassium voltage-gated channel subfamily H member 2	7	protein-coding	ERG-1|ERG1|H-ERG|HERG|HERG1|Kv11,1|LQT2|SQT1	5505	0.899777	1.86578	1.83555	2.08905	0.0644952	0.4256	-4.96558
3589	IL11	interleukin 11	19	protein-coding	AGIF|IL-11	2378	0.898209	1.86375	1.30652	2.08368	0.06507	0.426813	-4.97395
26468	LHX6	LIM homeobox 6	9	protein-coding	LHX6,1	5897	0.897179	1.86242	2.66426	2.91218	0.0162207	0.247806	-3.61924
4780	NFE2L2	nuclear factor, erythroid 2 like 2	2	protein-coding	HEBP1|NRF2	3342	0.896442	1.86147	7.66954	5.44739	0.000329966	0.0252961	0.37472
440465	BAIAP2-AS1	BAIAP2 antisense RNA 1 (head to head)	17	ncRNA	-	4421	0.895704	1.86052	1.80873	2.94213	0.0154269	0.24373	-3.56908
58476	TP53INP2	tumor protein p53 inducible nuclear protein 2	20	protein-coding	C20orf110|DOR|PIG-U|PINH|dJ1181N3,1	4351	0.894511	1.85898	3.48754	4.15806	0.00215398	0.091106	-1.56507
6874	TAF4	TATA-box binding protein associated factor 4	20	protein-coding	TAF2C|TAF2C1|TAF4A|TAFII130|TAFII135	4628	0.892933	1.85695	2.73058	0.756219	0.485213	0.817531	-6.60495
79006	METRN	meteorin, glial cell differentiation regulator	16	protein-coding	C16orf23|c380A1,2	1092	0.892698	1.85665	-0.174506	1.14897	0.278505	0.689388	-6.2523
221424	LRRC73	leucine rich repeat containing 73	6	protein-coding	C6orf154	1782	0.892498	1.85639	0.528624	1.96253	0.0794357	0.453401	-5.16096
266655	LINC00094	long intergenic non-protein coding RNA 94	9	ncRNA	LP2477|NCRNA00094|bA374P20,3	5734	0.892317	1.85615	1.92573	1.80189	0.103501	0.501836	-5.40217
1195	CLK1	CDC like kinase 1	2	protein-coding	CLK|CLK/STY|STY	3794	0.891476	1.85507	6.82943	4.36595	0.00156636	0.073053	-1.23665
10435	CDC42EP2	CDC42 effector protein 2	11	protein-coding	BORG1|CEP2	2023	0.890804	1.85421	0.936528	2.42855	0.036584	0.350851	-4.42177
50486	G0S2	G0/G1 switch 2	1	protein-coding	-	963	0.889993	1.85317	8.54495	2.29625	0.0627229	0.422164	-4.75776
56605	ERO1B	endoplasmic reticulum oxidoreductase 1 beta	1	protein-coding	ERO1LB|Ero1beta	5054	0.888778	1.85161	1.2718	2.25177	0.0492014	0.388106	-4.70796
6929	TCF3	transcription factor 3	19	protein-coding	AGM8|E2A|E47|ITF1|TCF-3|VDIR|bHLHb21	6409	0.888254	1.85094	4.19807	1.14186	0.305274	0.70806	-6.24056
8220	ESS2	ess-2 splicing factor homolog	22	protein-coding	DGCR13|DGCR14|DGS-H|DGS-I|DGSH|DGSI|ES2|ESS-2|Es2el|bis1	6042	0.887478	1.84994	5.89561	1.13969	0.310286	0.71039	-6.23943
64219	PJA1	praja ring finger ubiquitin ligase 1	X	protein-coding	PRAJA1|RNF70	2880	0.885738	1.84771	1.96931	2.26167	0.0483939	0.386207	-4.69208
3068	HDGF	heparin binding growth factor	1	protein-coding	HMG1L2	3316	0.885031	1.8468	7.19891	2.23605	0.0672904	0.432636	-4.83731
5822	PWP2	PWP2, small subunit processome component	21	protein-coding	EHOC-17|PWP2H|UTP1	3583	0.883969	1.84545	1.73481	2.34912	0.0418029	0.366272	-4.55106
149708	WFDC5	WAP four-disulfide core domain 5	20	protein-coding	PRG5|WAP1|dJ211D12,5	1519	0.883304	1.84459	-0.25953	1.56107	0.150968	0.573773	-5.74216
3053	SERPIND1	serpin family D member 1	22	protein-coding	D22S673|HC2|HCF2|HCII|HLS2|LS2|THPH10	2221	0.882597	1.84369	1.21635	1.9559	0.0803035	0.456756	-5.17108
84957	RELT	RELT, TNF receptor	11	protein-coding	TNFRSF19L|TRLT	4596	0.882167	1.84314	2.47385	2.91531	0.0161358	0.247643	-3.614
10717	AP4B1	adaptor related protein complex 4 beta 1 subunit	1	protein-coding	BETA-4|CPSQ5|SPG47	3351	0.880707	1.84128	2.37658	2.93818	0.0155292	0.24373	-3.57569
5871	MAP4K2	mitogen-activated protein kinase kinase kinase kinase 2	11	protein-coding	BL44|GCK|RAB8IP	2962	0.879272	1.83945	2.45692	2.12942	0.0603212	0.415005	-4.90227
203190	LGI3	leucine rich repeat LGI family member 3	8	protein-coding	LGIL4	3266	0.878668	1.83868	-0.0275784	1.74773	0.112484	0.518181	-5.48031
5799	PTPRN2	protein tyrosine phosphatase, receptor type N2	7	protein-coding	IA-2beta|IAR|ICAAR|PTPRP|R-PTP-N2	17351	0.8777	1.83744	0.641873	1.73515	0.114766	0.523629	-5.49845
727866	FAM156B	family with sequence similarity 156 member B	X	protein-coding	TMEM29B	4455	0.877675	1.83741	0.808745	1.36163	0.204962	0.630973	-6.002
79400	NOX5	NADPH oxidase 5	15	protein-coding	-	3126	0.877056	1.83662	-0.244	1.18549	0.264453	0.680051	-6.21152
4728	NDUFS8	NADH:ubiquinone oxidoreductase core subunit S8	11	protein-coding	CI-23k|CI23KD|TYKY	1405	0.876632	1.83608	7.20593	0.711849	0.51284	0.829315	-6.63664
8462	KLF11	Kruppel like factor 11	2	protein-coding	FKLF|FKLF1|MODY7|TIEG2|Tieg3	4383	0.87472	1.83365	5.29353	5.35404	0.000374962	0.0275406	0.242347
114789	SLC25A25	solute carrier family 25 member 25	9	protein-coding	MCSC|PCSCL|SCAMC-2	5185	0.873428	1.83201	3.96313	4.37606	0.00154253	0.0727272	-1.22084
339231	ARL16	ADP ribosylation factor like GTPase 16	17	protein-coding	-	1246	0.872768	1.83117	5.27426	1.68144	0.146764	0.568117	-5.595
100125556	FAM86JP	family with sequence similarity 86, member A pseudogene	3	pseudo	-	2041	0.872178	1.83042	2.46946	1.8249	0.1016	0.49659	-5.37221
7803	PTP4A1	protein tyrosine phosphatase type IVA, member 1	6	protein-coding	HH72|PRL-1|PRL1|PTP(CAAX1)|PTPCAAX1	5234	0.872023	1.83023	8.48138	6.20057	0.000122925	0.012565	1.39613
283579	C14orf178	chromosome 14 open reading frame 178	14	protein-coding	-	646	0.870476	1.82827	2.83387	2.98174	0.0144375	0.235806	-3.50272
7031	TFF1	trefoil factor 1	21	protein-coding	BCEI|D21S21|HP1,A|HPS2|pNR-2|pS2	492	0.869998	1.82766	5.6104	4.72217	0.000920471	0.0508809	-0.687349
10170	DHRS9	dehydrogenase/reductase 9	2	protein-coding	3-alpha-HSD|3ALPHA-HSD|RDH-E2|RDH-TBE|RDH15|RDHL|RDHTBE|RETSDR8|SDR9C4	2286	0.869078	1.8265	4.41028	2.38324	0.0437964	0.374099	-4.53926
342979	PALM3	paralemmin 3	19	protein-coding	-	2436	0.868834	1.82619	4.80934	1.01075	0.361705	0.744158	-6.37328
1201	CLN3	CLN3, battenin	16	protein-coding	BTN1|BTS|JNCL	2347	0.868774	1.82611	5.45642	0.955968	0.38751	0.760326	-6.42529
144811	LACC1	laccase domain containing 1	13	protein-coding	C13orf31|FAMIN	4775	0.866606	1.82337	2.59238	2.3877	0.0391823	0.360684	-4.48839
28973	MRPS18B	mitochondrial ribosomal protein S18B	6	protein-coding	C6orf14|HSPC183|HumanS18a|MRP-S18-2|MRPS18-2|PTD017|S18amt	1923	0.864232	1.82037	2.63277	1.36594	0.214792	0.638754	-5.99308
100132341	CLUHP3	clustered mitochondria homolog pseudogene 3	16	pseudo	C16orf67|KIAA0664L3|KIAA0664P3|URLC3	1789	0.864121	1.82023	3.65524	3.69526	0.00446967	0.139504	-2.31444
258010	SVIP	small VCP interacting protein	11	protein-coding	-	1389	0.862815	1.81858	2.98845	1.35999	0.219137	0.642638	-5.9994
285958	SNHG15	small nucleolar RNA host gene 15	7	ncRNA	C7orf40|Linc-Myo1g|MYO1GUT	803	0.862627	1.81835	5.1024	4.14756	0.00218925	0.0919635	-1.5818
9966	TNFSF15	TNF superfamily member 15	9	protein-coding	TL1|TL1A|TNLG1B|VEGI|VEGI192A	6765	0.860807	1.81605	2.15958	2.87127	0.0173728	0.255509	-3.68773
2643	GCH1	GTP cyclohydrolase 1	14	protein-coding	DYT14|DYT5|DYT5a|GCH|GTP-CH-1|GTPCH1|HPABH4B	3015	0.859884	1.81489	6.26445	5.47482	0.000317876	0.0246913	0.413371
9136	RRP9	ribosomal RNA processing 9, U3 small nucleolar RNA binding protein	3	protein-coding	RNU3IP2|U3-55K	1582	0.859646	1.81459	5.02454	3.83255	0.00358909	0.120284	-2.08977
64843	ISL2	ISL LIM homeobox 2	15	protein-coding	-	2090	0.855893	1.80988	2.51147	2.28645	0.0464293	0.380073	-4.65227
3814	KISS1	KiSS-1 metastasis-suppressor	1	protein-coding	HH13|KiSS-1	1112	0.854565	1.80821	0.87412	2.19618	0.0539825	0.401919	-4.79667
2296	FOXC1	forkhead box C1	6	protein-coding	ARA|ASGD3|FKHL7|FREAC-3|FREAC3|IGDA|IHG1|IRID1|RIEG3	3452	0.85377	1.80722	4.90056	3.95883	0.00293927	0.111422	-1.8848
112597	CYTOR	cytoskeleton regulator RNA	2	ncRNA	C2orf59|LINC00152|NCRNA00152	959	0.85308	1.80635	2.32671	2.74105	0.0216223	0.279768	-3.90528
246	ALOX15	arachidonate 15-lipoxygenase	17	protein-coding	12-LOX|15-LOX-1|15LOX-1	2684	0.852067	1.80508	1.30608	2.06653	0.0669419	0.431936	-5.00069
25902	MTHFD1L	methylenetetrahydrofolate dehydrogenase (NADP+ dependent) 1 like	6	protein-coding	FTHFSDC1|MTC1THFS|dJ292B18,2	5609	0.850241	1.8028	5.03043	3.73276	0.00420872	0.135482	-2.2529
6876	TAGLN	transgelin	11	protein-coding	SM22|SMCC|TAGLN1|WS3-10	1557	0.850102	1.80263	3.14658	3.43997	0.00676109	0.171545	-2.73654
11276	SYNRG	synergin gamma	17	protein-coding	AP1GBP1|SYNG	9329	0.846885	1.79861	0.653397	1.76677	0.109107	0.511193	-5.45271
344787	ZNF860	zinc finger protein 860	3	protein-coding	-	3206	0.844306	1.7954	1.92031	2.1976	0.0538555	0.401331	-4.79442
283922	LOC283922	pyruvate dehydrogenase phosphatase regulatory subunit pseudogene	16	pseudo	-	2317	0.843598	1.79452	6.15846	1.14072	0.309669	0.710115	-6.23852
652276	LOC652276	potassium channel tetramerization domain containing 5 pseudogene	16	pseudo	-	2714	0.842541	1.79321	0.585152	1.53619	0.156902	0.581086	-5.77579
644538	SMIM10	small integral membrane protein 10	X	protein-coding	CXorf69	1536	0.842159	1.79273	0.967101	1.82837	0.0988117	0.491123	-5.36245
100128881	VPS9D1-AS1	VPS9D1 antisense RNA 1	16	ncRNA	MYU	1753	0.838876	1.78866	1.37314	2.15202	0.0580987	0.410343	-4.86664
10635	RAD51AP1	RAD51 associated protein 1	12	protein-coding	PIR51	2307	0.838673	1.7884	3.34723	0.767099	0.479839	0.815464	-6.59549
3303	HSPA1A	heat shock protein family A (Hsp70) member 1A	6	protein-coding	HEL-S-103|HSP70-1|HSP70-1A|HSP70,1|HSP70I|HSP72|HSPA1	2429	0.837484	1.78693	2.41423	2.48702	0.0331584	0.33977	-4.32598
4330	MN1	MN1 proto-oncogene, transcriptional regulator	22	protein-coding	MGCR|MGCR1|MGCR1-PEN|dJ353E16,2	7556	0.8374	1.78683	0.869048	1.45263	0.178346	0.605145	-5.88629
84915	FAM222A	family with sequence similarity 222 member A	12	protein-coding	C12orf34	3244	0.836719	1.78598	1.81219	2.24767	0.0495391	0.389767	-4.71452
7087	ICAM5	intercellular adhesion molecule 5	19	protein-coding	TLCN|TLN	3074	0.836607	1.78584	1.07566	1.80495	0.102616	0.500232	-5.39695
9929	JOSD1	Josephin domain containing 1	22	protein-coding	dJ508I15,2	3971	0.836577	1.78581	5.87476	2.85493	0.0208723	0.275862	-3.79881
51134	CEP83	centrosomal protein 83	12	protein-coding	CCDC41|NPHP18|NY-REN-58	8392	0.835668	1.78468	0.999122	1.41436	0.188989	0.61821	-5.9356
90	ACVR1	activin A receptor type 1	2	protein-coding	ACTRI|ACVR1A|ACVRLK2|ALK2|FOP|SKR1|TSRI	3978	0.835635	1.78464	3.42615	2.91872	0.0160441	0.247643	-3.6083
24147	FJX1	four jointed box 1	11	protein-coding	-	2687	0.834475	1.78321	2.35333	2.405	0.0380606	0.357437	-4.46022
89872	AQP10	aquaporin 10	1	protein-coding	AQPA_HUMAN	1843	0.834346	1.78305	3.83045	1.05724	0.337725	0.72694	-6.33043
146223	CMTM4	CKLF like MARVEL transmembrane domain containing 4	16	protein-coding	CKLFSF4	8117	0.833256	1.7817	0.98695	1.96445	0.0791862	0.452958	-5.15804
81706	PPP1R14C	protein phosphatase 1 regulatory inhibitor subunit 14C	6	protein-coding	CPI17-like|KEPI|NY-BR-81	2361	0.832626	1.78092	2.98724	2.86711	0.0174946	0.256073	-3.6947
93210	PGAP3	post-GPI attachment to proteins 3	17	protein-coding	AGLA546|CAB2|PERLD1|PP1498|hCOS16	2842	0.832506	1.78078	5.7662	1.70502	0.142256	0.564037	-5.56435
5339	PLEC	plectin	8	protein-coding	EBS1|EBSMD|EBSND|EBSO|EBSOG|EBSPA|HD1|LGMD2Q|PCN|PLEC1|PLEC1b|PLTN	16764	0.830159	1.77788	2.25236	2.55679	0.0294853	0.321189	-4.2111
1947	EFNB1	ephrin B1	X	protein-coding	CFND|CFNS|EFB1|EFL3|EPLG2|Elk-L|LERK2	3331	0.829659	1.77727	7.83024	4.99054	0.000624187	0.0382814	-0.285371
6615	SNAI1	snail family transcriptional repressor 1	20	protein-coding	SLUGH2|SNA|SNAH|SNAIL|SNAIL1|dJ710H13,1	1709	0.829539	1.77712	4.26414	4.21568	0.00197076	0.0851174	-1.47349
7158	TP53BP1	tumor protein p53 binding protein 1	15	protein-coding	53BP1|TDRD30|TP53|p202|p53BP1	11640	0.8288	1.77621	5.74043	1.6862	0.146031	0.567552	-5.58897
7804	LRP8	LDL receptor related protein 8	1	protein-coding	APOER2|HSZ75190|LRP-8|MCI1	8014	0.827466	1.77457	2.5072	2.48387	0.0333345	0.340167	-4.33115
57057	TBX20	T-box 20	7	protein-coding	ASD4	1828	0.826967	1.77395	3.50586	3.5213	0.00592126	0.160686	-2.60153
56937	PMEPA1	prostate transmembrane protein, androgen induced 1	20	protein-coding	STAG1|TMEPAI	5517	0.82683	1.77378	4.18169	2.26691	0.0515745	0.396585	-4.71152
23529	CLCF1	cardiotrophin like cytokine factor 1	11	protein-coding	BSF-3|BSF3|CISS2|CLC|NNT-1|NNT1|NR6	1973	0.823538	1.76974	6.50309	3.91419	0.00315354	0.115467	-1.95705
6478	SIAH2	siah E3 ubiquitin protein ligase 2	3	protein-coding	hSiah2	2620	0.822609	1.7686	4.6989	4.34653	0.00161326	0.0746725	-1.2671
6795	AURKC	aurora kinase C	19	protein-coding	AIE2|AIK3|ARK3|AurC|HEL-S-90|SPGF5|STK13|aurora-C	1301	0.822474	1.76844	0.5811	1.89639	0.088494	0.47612	-5.26109
84674	CARD6	caspase recruitment domain family member 6	5	protein-coding	CINCIN1	4097	0.822447	1.7684	1.43538	1.78799	0.105455	0.505607	-5.4218
347733	TUBB2B	tubulin beta 2B class IIb	6	protein-coding	PMGYSA|bA506K6,1	2128	0.817731	1.76263	6.19706	3.12295	0.012757	0.225634	-3.33179
6286	S100P	S100 calcium binding protein P	4	protein-coding	MIG9	510	0.817553	1.76241	4.60779	3.84834	0.00350017	0.119564	-2.06405
7043	TGFB3	transforming growth factor beta 3	14	protein-coding	ARVD|ARVD1|LDS5|RNHF|TGF-beta3	3657	0.817411	1.76224	2.85696	2.00923	0.0739882	0.443854	-5.09105
57659	ZBTB4	zinc finger and BTB domain containing 4	17	protein-coding	KAISO-L1|ZNF903	6803	0.816469	1.76109	6.2216	2.08778	0.07954	0.453781	-5.03242
5292	PIM1	Pim-1 proto-oncogene, serine/threonine kinase	6	protein-coding	PIM	2709	0.815745	1.76021	7.7407	2.84227	0.0233775	0.292257	-3.868
390	RND3	Rho family GTPase 3	2	protein-coding	ARHE|Rho8|RhoE|memB	2807	0.812823	1.75665	6.70796	5.28619	0.000411794	0.0291969	0.145314
692225	SNORD94	small nucleolar RNA, C/D box 94	2	snoRNA	U94	137	0.812665	1.75645	6.69203	2.59344	0.0346628	0.344828	-4.25638
1436	CSF1R	colony stimulating factor 1 receptor	5	protein-coding	C-FMS|CD115|CSF-1R|CSFR|FIM2|FMS|HDLS|M-CSF-R	4022	0.812352	1.75607	2.38544	2.37949	0.0397257	0.360684	-4.50174
51278	IER5	immediate early response 5	1	protein-coding	SBBI48	2342	0.812156	1.75583	6.5909	3.90265	0.00321158	0.11625	-1.97577
81034	SLC25A32	solute carrier family 25 member 32	8	protein-coding	MFT|MFTC|RREI	3228	0.810589	1.75393	5.94624	3.70616	0.00439212	0.138368	-2.29654
51200	CPA4	carboxypeptidase A4	7	protein-coding	CPA3	2817	0.809175	1.75221	0.361078	1.47247	0.173036	0.59756	-5.8604
54861	SNRK	SNF related kinase	3	protein-coding	HSNFRK	5335	0.807615	1.75032	3.88047	2.72129	0.0223529	0.284716	-3.93819
8031	NCOA4	nuclear receptor coactivator 4	10	protein-coding	ARA70|ELE1|PTC3|RFG	4082	0.807517	1.7502	1.24105	1.04394	0.328825	0.721488	-6.35777
3280	HES1	hes family bHLH transcription factor 1	3	protein-coding	HES-1|HHL|HRY|bHLHb39	1461	0.807473	1.75014	6.68732	5.11021	0.000526673	0.0345464	-0.10949
28957	MRPS28	mitochondrial ribosomal protein S28	8	protein-coding	HSPC007|MRP-S28|MRP-S35|MRPS35	707	0.80741	1.75007	4.36487	2.40563	0.0402729	0.363412	-4.48386
3708	ITPR1	inositol 1,4,5-trisphosphate receptor type 1	3	protein-coding	ACV|CLA4|INSP3R1|IP3R|IP3R1|PPP1R94|SCA15|SCA16|SCA29	10359	0.806576	1.74906	-0.0998786	1.3688	0.202362	0.626813	-5.99318
8797	TNFRSF10A	TNF receptor superfamily member 10a	8	protein-coding	APO2|CD261|DR4|TRAILR-1|TRAILR1	1750	0.805597	1.74787	5.98591	4.13866	0.00221966	0.0929226	-1.596
6621	SNAPC4	small nuclear RNA activating complex polypeptide 4	9	protein-coding	PTFalpha|SNAP190	5630	0.805586	1.74786	3.79904	2.51254	0.0317648	0.333871	-4.28403
27072	VPS41	VPS41, HOPS complex subunit	7	protein-coding	HVPS41|HVSP41|hVps41p	4894	0.80507	1.74723	6.15681	1.89947	0.106382	0.505965	-5.30051
9982	FGFBP1	fibroblast growth factor binding protein 1	4	protein-coding	FGF-BP|FGF-BP1|FGFBP|FGFBP-1|HBP17	1359	0.80478	1.74688	3.58861	3.54308	0.00571532	0.157161	-2.56545
10169	SERF2	small EDRK-rich factor 2	15	protein-coding	4F5REL|FAM2C|H4F5REL|HsT17089	3925	0.804596	1.74666	-0.154595	1.26441	0.236038	0.655046	-6.12024
644945	KRT16P3	keratin 16 pseudogene 3	17	pseudo	KERSMCR	1956	0.80421	1.74619	0.96409	1.83783	0.0973133	0.487097	-5.34846
4634	MYL3	myosin light chain 3	3	protein-coding	CMH8|MLC-lV/sb|MLC1SB|MLC1V|VLC1|VLCl	929	0.803802	1.7457	3.37687	2.42523	0.0367884	0.351921	-4.42719
84705	GTPBP3	GTP binding protein 3 (mitochondrial)	19	protein-coding	COXPD23|GTPBG3|MSS1|MTGP1|THDF1	2839	0.803535	1.74537	3.44288	2.79543	0.0197329	0.268341	-3.81454
81624	DIAPH3	diaphanous related formin 3	13	protein-coding	AN|AUNA1|DIA2|DRF3|NSDAN|diap3|mDia2	9048	0.802739	1.74441	1.93176	2.61196	0.0268697	0.308764	-4.11985
6911	TBX6	T-box 6	16	protein-coding	SCDO5	2269	0.80226	1.74383	1.66537	2.21375	0.052425	0.396891	-4.76871
54464	XRN1	5'-3' exoribonuclease 1	3	protein-coding	2001-09-01	11010	0.802229	1.74379	3.78243	2.42579	0.0369289	0.352506	-4.42835
6513	SLC2A1	solute carrier family 2 member 1	1	protein-coding	CSE|DYT17|DYT18|DYT9|EIG12|GLUT|GLUT-1|GLUT1|GLUT1DS|HTLVR|PED|SDCHCN	3670	0.802093	1.74363	9.52198	0.405722	0.704095	0.913165	-6.83003
53917	RAB24	RAB24, member RAS oncogene family	5	protein-coding	-	1839	0.80135	1.74273	-0.124915	1.39403	0.19486	0.621079	-5.96144
27348	TOR1B	torsin family 1 member B	9	protein-coding	DQ1	2777	0.801215	1.74257	5.35256	0.894117	0.41627	0.777855	-6.48358
10940	POP1	POP1 homolog, ribonuclease P/MRP subunit	8	protein-coding	ANXD2	4928	0.801167	1.74251	2.31888	1.97308	0.0780739	0.450082	-5.14486
257000	TINCR	tissue differentiation-inducing non-protein coding RNA	19	ncRNA	LINC00036|NCRNA00036|PLAC2|onco-lncRNA-16	3733	0.800918	1.74221	-0.0177693	1.69572	0.122199	0.532051	-5.55488
79948	PLPPR3	phospholipid phosphatase related 3	19	protein-coding	LPPR3|LPR3|PRG-2|PRG2	3016	0.800378	1.74156	-0.102977	1.45427	0.177904	0.605051	-5.88417
55435	AP1AR	adaptor related protein complex 1 associated regulatory protein	4	protein-coding	2C18|C4orf16|GBAR|PRO0971|gamma-BAR	5717	0.79986	1.74093	2.0375	1.58676	0.146236	0.567552	-5.70777
197259	MLKL	mixed lineage kinase domain like pseudokinase	16	protein-coding	hMLKL	2919	0.799418	1.7404	2.47912	2.61133	0.0268981	0.308764	-4.12089
2770	GNAI1	G protein subunit alpha i1	7	protein-coding	Gi	3636	0.799203	1.74014	0.903115	1.35133	0.207699	0.632481	-6.01492
80162	PGGHG	protein-glucosylgalactosylhydroxylysine glucosidase	11	protein-coding	ATHL1	4455	0.799058	1.73996	3.8005	1.0703	0.330947	0.722943	-6.31827
57801	HES4	hes family bHLH transcription factor 4	1	protein-coding	bHLHb42	2153	0.798364	1.73913	3.9435	3.90669	0.00319115	0.11615	-1.96922
55661	DDX27	DEAD-box helicase 27	20	protein-coding	DRS1|Drs1p|HSPC259|PP3241|RHLP|dJ686N3,1	2788	0.798312	1.73906	6.55277	2.07682	0.0811957	0.458817	-5.04936
7421	VDR	vitamin D receptor	12	protein-coding	NR1I1|PPP1R163	5166	0.794428	1.73439	6.10175	4.69102	0.000963578	0.05253	-0.734685
9781	RNF144A	ring finger protein 144A	2	protein-coding	RNF144|UBCE7IP4|hUIP4	6897	0.794151	1.73406	0.516099	1.47701	0.17184	0.596252	-5.85445
5593	PRKG2	protein kinase, cGMP-dependent, type II	4	protein-coding	PRKGR2|cGK2|cGKII	6813	0.792735	1.73236	-0.357438	1.03983	0.324003	0.718147	-6.36828
9235	IL32	interleukin 32	16	protein-coding	IL-32alpha|IL-32beta|IL-32delta|IL-32gamma|NK4|TAIF|TAIFa|TAIFb|TAIFc|TAIFd	1331	0.792311	1.73185	5.21332	2.90961	0.0168142	0.250599	-3.64099
80228	ORAI2	ORAI calcium release-activated calcium modulator 2	7	protein-coding	C7orf19|CBCIP2|MEM142B|TMEM142B	10811	0.790562	1.72975	3.33046	3.16049	0.0107174	0.210667	-3.20317
81543	LRRC3	leucine rich repeat containing 3	21	protein-coding	C21orf102|C21orf30|LRRC3DN	2529	0.78909	1.72798	0.421648	1.74799	0.112437	0.518181	-5.47993
9496	TBX4	T-box 4	17	protein-coding	ICPPS|SPS	4220	0.788079	1.72677	3.0614	2.84985	0.0180089	0.260172	-3.72358
81570	CLPB	ClpB homolog, mitochondrial AAA ATPase chaperonin	11	protein-coding	ANKCLB|HSP78|MEGCANN|MGCA7|SKD3	3481	0.787726	1.72635	2.05689	2.50495	0.0321732	0.335576	-4.29652
78999	LRFN4	leucine rich repeat and fibronectin type III domain containing 4	11	protein-coding	FIGLER6|SALM3|SALM3,	3345	0.786748	1.72518	3.76463	3.34934	0.00784425	0.18465	-2.88746
374654	KIF7	kinesin family member 7	15	protein-coding	ACLS|AGBK|HLS2|JBTS12|UNQ340	5177	0.785728	1.72396	2.54314	2.61053	0.0269344	0.308764	-4.12222
55329	MNS1	meiosis specific nuclear structural 1	15	protein-coding	SPATA40	2023	0.785192	1.72332	1.12817	1.87931	0.090986	0.479375	-5.2867
6166	RPL36AL	ribosomal protein L36a like	14	protein-coding	RPL36A	577	0.782119	1.71966	7.54637	2.10971	0.0784038	0.450234	-5.00662
4234	METTL1	methyltransferase like 1	12	protein-coding	C12orf1|TRM8|TRMT8|YDL201w	1530	0.781842	1.71932	4.38693	2.47457	0.0348204	0.345276	-4.359
151903	CCDC12	coiled-coil domain containing 12	3	protein-coding	-	2361	0.780122	1.71728	4.03405	0.880952	0.420236	0.77923	-6.49823
5596	MAPK4	mitogen-activated protein kinase 4	18	protein-coding	ERK-4|ERK4|PRKM4|p63-MAPK|p63MAPK	7006	0.780088	1.71724	0.0124223	1.36157	0.204558	0.630501	-6.0022
9367	RAB9A	RAB9A, member RAS oncogene family	X	protein-coding	RAB9	1362	0.779714	1.71679	3.93869	4.06828	0.00247622	0.0992593	-1.70857
5900	RALGDS	ral guanine nucleotide dissociation stimulator	9	protein-coding	RGDS|RGF|RalGEF	4435	0.779371	1.71638	5.68878	4.39372	0.0015018	0.071124	-1.19322
203197	TMEM268	transmembrane protein 268	9	protein-coding	C9orf91	4963	0.779343	1.71635	4.11836	3.88724	0.00329084	0.117001	-2.00079
8862	APLN	apelin	X	protein-coding	APEL|XNPEP2	3224	0.779012	1.71596	1.08265	1.7072	0.11999	0.528854	-5.53851
641339	ZNF674	zinc finger protein 674	X	protein-coding	MRX92|ZNF673B	4348	0.777802	1.71452	1.70749	1.50781	0.16419	0.590149	-5.8138
1084	CEACAM3	carcinoembryonic antigen related cell adhesion molecule 3	19	protein-coding	CD66D|CEA|CGM1|W264|W282	1670	0.775674	1.71199	-0.413189	1.36981	0.202058	0.626628	-5.99191
84680	ACCS	1-aminocyclopropane-1-carboxylate synthase homolog (inactive)	11	protein-coding	ACS|PHACS	3679	0.775626	1.71193	1.13719	1.95548	0.0803586	0.456756	-5.17171
54815	GATAD2A	GATA zinc finger domain containing 2A	19	protein-coding	p66alpha	6370	0.773536	1.70946	5.00788	3.94449	0.00300637	0.112491	-1.90798
3099	HK2	hexokinase 2	2	protein-coding	HKII|HXK2	7156	0.772699	1.70846	5.41596	3.15386	0.0108361	0.21104	-3.21427
170688	NUDT4P2	nudix hydrolase 4 pseudogene 2	1	pseudo	-	3838	0.771772	1.70737	0.307408	1.27912	0.231028	0.650484	-6.10276
11018	TMED1	transmembrane p24 trafficking protein 1	19	protein-coding	IL1RL1LG|Il1rl1l|Tp24|p24g1	1969	0.770611	1.70599	5.30693	2.09551	0.0731362	0.443604	-4.99906
7465	WEE1	WEE1 G2 checkpoint kinase	11	protein-coding	WEE1A|WEE1hu	4313	0.769282	1.70442	6.24377	4.31959	0.00168082	0.0769288	-1.30942
3604	TNFRSF9	TNF receptor superfamily member 9	1	protein-coding	4-1BB|CD137|CDw137|ILA	6292	0.766216	1.7008	0.774824	1.55671	0.151993	0.574177	-5.74808
84134	TOMM40L	translocase of outer mitochondrial membrane 40 like	1	protein-coding	TOMM40B	2911	0.766203	1.70079	4.75646	3.39657	0.00725902	0.178347	-2.80876
604	BCL6	B-cell CLL/lymphoma 6	3	protein-coding	BCL5|BCL6A|LAZ3|ZBTB27|ZNF51	7635	0.765949	1.70049	6.01852	3.55352	0.00561926	0.155941	-2.54817
126208	ZNF787	zinc finger protein 787	19	protein-coding	TIP20	3925	0.765873	1.7004	1.06822	1.92769	0.0840927	0.46589	-5.21389
2821	GPI	glucose-6-phosphate isomerase	19	protein-coding	AMF|GNPI|NLK|PGI|PHI|SA-36|SA36	4983	0.765721	1.70022	6.3873	0.368394	0.729794	0.920204	-6.84704
4166	CHST6	carbohydrate sulfotransferase 6	16	protein-coding	MCDC1	7712	0.76487	1.69922	0.891602	2.07205	0.0663342	0.430146	-4.9921
81875	ISG20L2	interferon stimulated exonuclease gene 20 like 2	1	protein-coding	HSD38	3253	0.764409	1.69867	6.55499	2.21575	0.0634717	0.424044	-4.83574
27106	ARRDC2	arrestin domain containing 2	19	protein-coding	CLONE24945|PP2703	2945	0.761268	1.69498	4.94779	3.83756	0.00356063	0.119985	-2.08161
6657	SOX2	SRY-box 2	3	protein-coding	ANOP3|MCOPS3	2513	0.760298	1.69384	2.92088	2.62514	0.02628	0.305257	-4.09801
30811	HUNK	hormonally up-regulated Neu-associated kinase	21	protein-coding	-	7385	0.758791	1.69207	2.83092	2.75072	0.0212733	0.277177	-3.88915
9021	SOCS3	suppressor of cytokine signaling 3	17	protein-coding	ATOD4|CIS3|Cish3|SOCS-3|SSI-3|SSI3	2737	0.758062	1.69122	0.390968	1.21075	0.255073	0.674439	-6.18277
2049	EPHB3	EPH receptor B3	3	protein-coding	EK2|ETK2|HEK2|TYRO6	4220	0.75786	1.69098	1.30186	1.57829	0.146981	0.568321	-5.71871
8824	CES2	carboxylesterase 2	16	protein-coding	CE-2|CES2A1|PCE-2|iCE	4208	0.757768	1.69087	4.63926	1.61593	0.153723	0.576098	-5.67632
51760	SYT17	synaptotagmin 17	16	protein-coding	sytXVII	4230	0.756549	1.68944	0.216715	1.16541	0.272106	0.686021	-6.23406
29935	RPA4	replication protein A4	X	protein-coding	HSU24186	1560	0.756521	1.68941	1.88464	2.23793	0.0503512	0.392132	-4.7301
284403	WDR62	WD repeat domain 62	19	protein-coding	C19orf14|MCPH2	4969	0.756161	1.68899	3.35397	3.05842	0.0127017	0.225634	-3.37419
5277	PIGA	phosphatidylinositol glycan anchor biosynthesis class A	X	protein-coding	GPI3|MCAHS2|PIG-A|PNH1	5280	0.755583	1.68831	4.49841	3.58488	0.00534074	0.150251	-2.49632
203228	C9orf72	chromosome 9 open reading frame 72	9	protein-coding	ALSFTD|DENNL72|FTDALS|FTDALS1	4562	0.755434	1.68814	2.47136	2.75206	0.0212254	0.276968	-3.88691
805	CALM2	calmodulin 2	2	protein-coding	CAMII|LQT15|PHKD|PHKD2|caM	1302	0.755358	1.68805	9.00041	1.38768	0.225304	0.646741	-5.96142
27143	PALD1	phosphatase domain containing, paladin 1	10	protein-coding	KIAA1274|PALD	4761	0.755321	1.68801	1.28988	1.68476	0.124341	0.536275	-5.57044
10959	TMED2	transmembrane p24 trafficking protein 2	12	protein-coding	P24A|RNP24|p24|p24b1|p24beta1	2150	0.75411	1.68659	8.35992	0.976277	0.378784	0.754468	-6.40524
10897	YIF1A	Yip1 interacting factor homolog A, membrane trafficking protein	11	protein-coding	54TM|FinGER7|YIF1|YIF1P	2566	0.753234	1.68557	6.69207	0.979254	0.376803	0.753128	-6.40301
84769	MPV17L2	MPV17 mitochondrial inner membrane protein like 2	19	protein-coding	FKSG24	1360	0.751947	1.68406	3.60266	2.18703	0.0550256	0.403675	-4.81261
79366	HMGN5	high mobility group nucleosome binding domain 5	X	protein-coding	NBP-45|NSBP1	2129	0.751526	1.68357	0.749889	1.53881	0.156266	0.579958	-5.77226
1610	DAO	D-amino acid oxidase	12	protein-coding	DAAO|DAMOX|OXDA	1838	0.751334	1.68335	2.84677	2.75809	0.0210113	0.275896	-3.87686
160857	CCDC122	coiled-coil domain containing 122	13	protein-coding	-	3144	0.749842	1.68161	-0.143783	1.22841	0.248678	0.668124	-6.16242
4831	NME2	NME/NM23 nucleoside diphosphate kinase 2	17	protein-coding	NDKB|NDPK-B|NDPKB|NM23-H2|NM23B|PUF	1244	0.748238	1.67974	0.962192	1.55888	0.151483	0.573833	-5.74513
100129034	LOC100129034	uncharacterized LOC100129034	9	ncRNA	-	5714	0.747051	1.67836	5.27628	2.90647	0.0164343	0.248901	-3.63074
1948	EFNB2	ephrin B2	13	protein-coding	EPLG5|HTKL|Htk-L|LERK5	4387	0.74701	1.67831	5.14612	0.870235	0.427251	0.782328	-6.506
55922	NKRF	NFKB repressing factor	X	protein-coding	ITBA4|NRF	4544	0.746411	1.67761	0.335979	1.60846	0.140217	0.561269	-5.67724
653238	GTF2H2B	general transcription factor IIH subunit 2B (pseudogene)	5	pseudo	-	4374	0.746411	1.67761	-0.0325785	1.55941	0.151359	0.573833	-5.74442
389432	SAMD5	sterile alpha motif domain containing 5	6	protein-coding	dJ875H10,1	6676	0.74628	1.67746	5.70103	3.6686	0.00466546	0.14165	-2.35827
2101	ESRRA	estrogen related receptor alpha	11	protein-coding	ERR1|ERRa|ERRalpha|ESRL1|NR3B1	2492	0.746067	1.67721	6.65343	5.05053	0.000573085	0.0360259	-0.196937
10849	CD3EAP	CD3e molecule associated protein	19	protein-coding	ASE-1|ASE1|CAST|PAF49	3292	0.745931	1.67706	4.09223	1.81993	0.107534	0.508289	-5.38931
56606	SLC2A9	solute carrier family 2 member 9	4	protein-coding	GLUT9|GLUTX|UAQTL2|URATv1	9006	0.742283	1.67282	2.4782	1.96398	0.0792474	0.452958	-5.15875
282974	STK32C	serine/threonine kinase 32C	10	protein-coding	PKE|YANK3	3190	0.74146	1.67187	4.40625	2.50572	0.0322975	0.335778	-4.29762
79751	SLC25A22	solute carrier family 25 member 22	11	protein-coding	EIEE3|GC-1|GC1|NET44	3328	0.74078	1.67108	4.22306	2.76079	0.0209161	0.275862	-3.87235
4324	MMP15	matrix metallopeptidase 15	16	protein-coding	MMP-15|MT2-MMP|MT2MMP|MTMMP2|SMCP-2	4438	0.740533	1.67079	7.65132	3.68483	0.00454523	0.139908	-2.33158
9957	HS3ST1	heparan sulfate-glucosamine 3-sulfotransferase 1	4	protein-coding	3OST|3OST1	2108	0.740036	1.67022	2.09504	2.49828	0.0325365	0.336503	-4.30749
286144	TRIQK	triple QxxK/R motif containing	8	protein-coding	C8orf83|PRO0845|UPF0599	4836	0.739302	1.66937	0.126852	1.47173	0.173233	0.597882	-5.86138
3623	INHA	inhibin alpha subunit	2	protein-coding	-	1431	0.739302	1.66937	0.378039	1.24806	0.241713	0.660913	-6.13951
53944	CSNK1G1	casein kinase 1 gamma 1	15	protein-coding	CK1gamma1	8163	0.738865	1.66886	3.87495	3.41478	0.00704558	0.176004	-2.77844
57464	STRIP2	striatin interacting protein 2	7	protein-coding	FAM40B|FAR11B	6354	0.738689	1.66866	2.3362	2.30035	0.0453621	0.377407	-4.62989
81576	CCDC130	coiled-coil domain containing 130	19	protein-coding	-	2295	0.736861	1.66655	2.68145	1.30264	0.231221	0.650484	-6.07064
3714	JAG2	jagged 2	14	protein-coding	HJ2|SER2	5835	0.735054	1.66446	3.55797	2.687	0.0236808	0.293557	-3.99527
7286	TUFT1	tuftelin 1	1	protein-coding	-	3255	0.734621	1.66396	7.37741	4.16001	0.00214749	0.091106	-1.56197
246182	AKR7A2P1	aldo-keto reductase family 7 member A2 pseudogene 1	1	pseudo	AFARP1	1324	0.734585	1.66392	2.88165	2.41972	0.0371305	0.353057	-4.43619
4791	NFKB2	nuclear factor kappa B subunit 2	10	protein-coding	CVID10|H2TF1|LYT-10|LYT10|NF-kB2|p100|p49/p100|p52	3915	0.734152	1.66342	6.0879	0.625013	0.563225	0.852798	-6.70068
55657	ZNF692	zinc finger protein 692	1	protein-coding	AREBP|Zfp692	3497	0.733862	1.66309	5.28657	0.825033	0.450506	0.79733	-6.54535
11094	CACFD1	calcium channel flower domain containing 1	9	protein-coding	C9orf7|D9S2135|FLOWER	4854	0.732539	1.66156	5.34376	3.52332	0.00590182	0.160514	-2.59818
51574	LARP7	La ribonucleoprotein domain family member 7	4	protein-coding	ALAZS|HDCMA18P|PIP7S	2648	0.731498	1.66036	0.343318	0.918661	0.382898	0.757276	-6.48396
80824	DUSP16	dual specificity phosphatase 16	12	protein-coding	MKP-7|MKP7	6887	0.730221	1.65889	7.61665	5.13826	0.000506265	0.0337285	-0.0685675
140710	SOGA1	suppressor of glucose, autophagy associated 1	20	protein-coding	C20orf117|KIAA0889|SOGA	8726	0.729977	1.65861	3.83876	2.65792	0.0248691	0.296736	-4.04362
57673	BEND3	BEN domain containing 3	6	protein-coding	KIAA1553	6869	0.728419	1.65682	3.45944	1.93024	0.0851683	0.468674	-5.21439
84699	CREB3L3	cAMP responsive element binding protein 3 like 3	19	protein-coding	CREB-H|CREBH|HYST1481	2618	0.728357	1.65675	3.90691	3.33581	0.00802083	0.186777	-2.91004
27242	TNFRSF21	TNF receptor superfamily member 21	6	protein-coding	BM-018|CD358|DR6	3806	0.726733	1.65489	8.89675	4.5342	0.0012158	0.0609874	-0.975038
121793	TEX29	testis expressed 29	13	protein-coding	C13orf16|bA474D23,1	951	0.726619	1.65476	0.340903	0.912417	0.385998	0.759244	-6.48971
3897	L1CAM	L1 cell adhesion molecule	X	protein-coding	CAML1|CD171|HSAS|HSAS1|MASA|MIC5|N-CAM-L1|N-CAML1|NCAM-L1|S10|SPG1	5242	0.726327	1.65442	2.25587	2.15141	0.0581581	0.410343	-4.86761
11151	CORO1A	coronin 1A	16	protein-coding	CLABP|CLIPINA|HCORO1|IMD8|TACO|p57	1941	0.725139	1.65306	1.13186	1.34355	0.210115	0.635698	-6.02455
11067	C10orf10	chromosome 10 open reading frame 10	10	protein-coding	DEPP|FIG|Fseg	2060	0.724615	1.65246	3.06357	2.35335	0.0415073	0.366272	-4.5442
283578	TMED8	transmembrane p24 trafficking protein family member 8	14	protein-coding	FAM15B	7730	0.724478	1.6523	0.603818	1.73388	0.115	0.523995	-5.50028
5621	PRNP	prion protein	20	protein-coding	ASCR|AltPrP|CD230|CJD|GSS|KURU|PRIP|PrP|PrP27-30|PrP33-35C|PrPc|p27-30	2964	0.724351	1.65216	3.05886	2.67431	0.0241921	0.294385	-4.01637
26085	KLK13	kallikrein related peptidase 13	19	protein-coding	KLK-L4|KLKL4	1258	0.72433	1.65213	0.232253	1.60852	0.140205	0.561269	-5.67716
23212	RRS1	ribosome biogenesis regulator homolog	8	protein-coding	-	1706	0.723938	1.65168	5.8931	3.44228	0.00673557	0.171545	-2.73269
22827	PUF60	poly(U) binding splicing factor 60	8	protein-coding	FIR|RoBPI|SIAHBP1|VRJS	2297	0.72344	1.65111	1.77019	2.02866	0.0712575	0.440402	-5.05942
90826	PRMT9	protein arginine methyltransferase 9	4	protein-coding	PRMT10	3528	0.72271	1.65028	2.42334	2.3158	0.0442032	0.37448	-4.60496
283131	NEAT1	nuclear paraspeckle assembly transcript 1 (non-protein coding)	11	ncRNA	LINC00084|NCRNA00084|TncRNA|VINC	3735	0.722209	1.64971	8.48582	2.33476	0.0528813	0.396966	-4.65873
126133	ALDH16A1	aldehyde dehydrogenase 16 family member A1	19	protein-coding	-	3173	0.721754	1.64919	5.1435	3.71165	0.00435359	0.137987	-2.28753
8567	MADD	MAP kinase activating death domain	11	protein-coding	DENN|IG20|RAB3GEP	9965	0.721047	1.64838	-0.379997	1.1662	0.271803	0.686021	-6.23318
4319	MMP10	matrix metallopeptidase 10	11	protein-coding	SL-2|STMY2	1759	0.720201	1.64741	0.694605	1.3174	0.218405	0.64259	-6.05661
8549	LGR5	leucine rich repeat containing G protein-coupled receptor 5	12	protein-coding	FEX|GPR49|GPR67|GRP49|HG38	5053	0.719788	1.64694	-0.0700927	1.30033	0.223961	0.645666	-6.07731
56654	NPDC1	neural proliferation, differentiation and control 1	9	protein-coding	CAB|CAB-|CAB-1|CAB1|NPDC-1	1528	0.718307	1.64525	4.60828	0.744132	0.4933	0.822234	-6.61301
7809	BSND	barttin CLCNK type accessory beta subunit	1	protein-coding	BART|DFNB73	1450	0.718101	1.64502	0.727568	1.53003	0.1584	0.583287	-5.78406
55272	IMP3	IMP3, U3 small nucleolar ribonucleoprotein	15	protein-coding	BRMS2|C15orf12|MRPS4	1239	0.717262	1.64406	0.480362	1.58983	0.144359	0.5662	-5.70289
22856	CHSY1	chondroitin sulfate synthase 1	15	protein-coding	CHSY|CSS1|ChSy-1|TPBS	4996	0.716416	1.64309	3.26603	2.09912	0.0634289	0.424044	-4.94983
54206	ERRFI1	ERBB receptor feedback inhibitor 1	1	protein-coding	GENE-33|MIG-6|MIG6|RALT	4505	0.716095	1.64273	1.41484	1.8779	0.091195	0.479673	-5.28881
729747	ZNF878	zinc finger protein 878	19	protein-coding	-	2172	0.715866	1.64247	0.0640831	1.22164	0.251113	0.670835	-6.17024
51083	GAL	galanin and GMAP prepropeptide	11	protein-coding	ETL8|GAL-GMAP|GALN|GLNN|GMAP	778	0.715517	1.64207	4.49738	1.93272	0.0895063	0.478982	-5.22433
56675	NRIP3	nuclear receptor interacting protein 3	11	protein-coding	C11orf14|NY-SAR-105	3809	0.715328	1.64186	1.6155	1.5784	0.146955	0.568321	-5.71855
408050	NOMO3	NODAL modulator 3	16	protein-coding	Nomo	4316	0.715118	1.64162	1.40251	1.79392	0.104454	0.503688	-5.41313
8912	CACNA1H	calcium voltage-gated channel subunit alpha1 H	16	protein-coding	CACNA1HB|Cav3,2|ECA6|EIG6|HALD4	9302	0.714735	1.64118	2.24402	1.55595	0.152448	0.574772	-5.74922
23160	WDR43	WD repeat domain 43	2	protein-coding	NET12|UTP5	3531	0.714563	1.64099	5.43573	2.44823	0.0380866	0.357437	-4.42188
24148	PRPF6	pre-mRNA processing factor 6	20	protein-coding	ANT-1|ANT1|C20orf14|Prp6|RP60|SNRNP102|TOM|U5-102K|hPrp6	3110	0.714395	1.6408	7.28931	4.63259	0.00105034	0.0551086	-0.823837
340591	CA5BP1	carbonic anhydrase 5B pseudogene 1	X	pseudo	CA5BL|CA5BP|PRO2325	994	0.713704	1.64001	0.956092	1.66438	0.128414	0.542584	-5.59923
6487	ST3GAL3	ST3 beta-galactoside alpha-2,3-sialyltransferase 3	1	protein-coding	EIEE15|MRT12|SIAT6|ST3GALII|ST3GalIII|ST3N	4593	0.712997	1.63921	0.411836	1.3538	0.206939	0.631593	-6.01186
1746	DLX2	distal-less homeobox 2	2	protein-coding	TES-1|TES1	2304	0.712691	1.63886	1.23708	1.80737	0.102216	0.498521	-5.39339
81565	NDEL1	nudE neurodevelopment protein 1 like 1	17	protein-coding	EOPA|MITAP1|NDE1L1|NDE2|NUDEL	5759	0.712317	1.63843	5.13796	3.49828	0.00614739	0.162514	-2.63971
170463	SSBP4	single stranded DNA binding protein 4	19	protein-coding	-	3372	0.710943	1.63687	3.44554	2.59279	0.0277513	0.312145	-4.1516
374666	WASH3P	WAS protein family homolog 3 pseudogene	15	pseudo	FAM39DP	2554	0.710674	1.63657	2.17489	2.30413	0.0450755	0.377407	-4.62379
8660	IRS2	insulin receptor substrate 2	13	protein-coding	IRS-2	6998	0.710623	1.63651	3.85008	2.54803	0.029923	0.32386	-4.22555
7464	CORO2A	coronin 2A	9	protein-coding	CLIPINB|IR10|WDR2	6010	0.710392	1.63625	6.24068	3.90122	0.00321883	0.11625	-1.97808
677795	SNORA5B	small nucleolar RNA, H/ACA box 5B	7	snoRNA	ACA5b	132	0.710291	1.63613	2.67924	2.37728	0.0398734	0.360684	-4.50533
51295	ECSIT	ECSIT signalling integrator	19	protein-coding	SITPEC	1819	0.708411	1.634	4.68081	0.604493	0.575252	0.857565	-6.71519
200634	KRTCAP3	keratinocyte associated protein 3	2	protein-coding	KCP3	1083	0.707021	1.63243	5.00361	1.52227	0.176771	0.603808	-5.7978
8501	SLC43A1	solute carrier family 43 member 1	11	protein-coding	LAT3|PB39|POV1|R00504	2786	0.706906	1.6323	2.39194	1.65786	0.129743	0.544266	-5.60841
4209	MEF2D	myocyte enhancer factor 2D	1	protein-coding	-	6579	0.706369	1.63169	5.59042	3.03647	0.0131756	0.228264	-3.41098
9188	DDX21	DExD-box helicase 21	10	protein-coding	GUA|GURDB|RH-II/GU|RH-II/GuA	5021	0.706258	1.63157	7.35409	3.17763	0.0108775	0.211108	-3.20037
9555	H2AFY	H2A histone family member Y	5	protein-coding	H2A,y|H2A/y|H2AF12M|MACROH2A1,1|mH2A1|macroH2A1,2	4946	0.706085	1.63137	4.80499	1.77483	0.117906	0.525912	-5.45718
64760	FAM160B2	family with sequence similarity 160 member B2	8	protein-coding	RAI16	5494	0.705348	1.63054	4.2044	2.48495	0.0332739	0.340115	-4.32938
79080	CCDC86	coiled-coil domain containing 86	11	protein-coding	-	2015	0.70488	1.63001	5.75191	3.12201	0.0114252	0.214611	-3.26762
85415	RHPN2	rhophilin Rho GTPase binding protein 2	19	protein-coding	P76RBE|RHOBP	3531	0.704586	1.62968	8.01916	3.95603	0.00295223	0.111422	-1.88931
83695	RHNO1	RAD9-HUS1-RAD1 interacting nuclear orphan 1	12	protein-coding	C12orf32|HKMT1188|RHINO	2464	0.704557	1.62964	0.054572	1.19201	0.262006	0.679148	-6.20414
5202	PFDN2	prefoldin subunit 2	1	protein-coding	PFD2	691	0.703934	1.62894	6.538	4.24299	0.00188976	0.0830818	-1.43024
140809	SRXN1	sulfiredoxin 1	20	protein-coding	C20orf139|Npn3|SRX|SRX1	2698	0.703838	1.62883	6.88944	4.67912	0.000980609	0.0532219	-0.752804
4008	LMO7	LIM domain 7	13	protein-coding	FBX20|FBXO20|LMO7b|LOMP	9680	0.703809	1.6288	7.03587	0.877591	0.424735	0.781219	-6.49816
83667	SESN2	sestrin 2	1	protein-coding	HI95|SES2|SEST2	3528	0.701271	1.62594	6.88382	4.45791	0.00136312	0.0655689	-1.09319
379	ARL4D	ADP ribosylation factor like GTPase 4D	17	protein-coding	ARF4L|ARL6	1620	0.700781	1.62538	1.07535	1.08316	0.306894	0.708609	-6.32187
10514	MYBBP1A	MYB binding protein 1a	17	protein-coding	P160|PAP2|Pol5	4579	0.700588	1.62517	6.01381	3.00684	0.0138494	0.233177	-3.46086
113763	ZBED6CL	ZBED6 C-terminal like	7	protein-coding	C7orf29	2873	0.699	1.62338	5.30732	2.75035	0.0212865	0.277177	-3.88976
10083	USH1C	USH1 protein network component harmonin	11	protein-coding	AIE-75|DFNB18|DFNB18A|NY-CO-37|NY-CO-38|PDZ-45|PDZ-73|PDZ-73/NY-CO-38|PDZ73|PDZD7C|ush1cpst	3469	0.698353	1.62265	1.08702	1.40745	0.190969	0.61887	-5.94442
23354	HAUS5	HAUS augmin like complex subunit 5	19	protein-coding	KIAA0841|dgt5	4449	0.698123	1.62239	5.1533	3.12296	0.0114073	0.214611	-3.26604
56931	DUS3L	dihydrouridine synthase 3 like	19	protein-coding	DUS3	2187	0.6968	1.62091	5.05018	3.00129	0.013973	0.233187	-3.46994
1594	CYP27B1	cytochrome P450 family 27 subfamily B member 1	12	protein-coding	CP2B|CYP1|CYP1alpha|CYP27B|P450c1|PDDR|VDD1|VDDR|VDDRI|VDR	2487	0.696699	1.62079	4.00199	2.99098	0.014216	0.234198	-3.48723
8079	MLF2	myeloid leukemia factor 2	12	protein-coding	NTN4	1923	0.694816	1.61868	7.39221	0.492513	0.64616	0.890012	-6.78469
29062	WDR91	WD repeat domain 91	7	protein-coding	HSPC049|SORF-1|SORF1	4828	0.694619	1.61846	3.94329	2.50553	0.0321418	0.335576	-4.29557
8971	H1FX	H1 histone family member X	3	protein-coding	H1,10|H1X	1507	0.69407	1.61784	6.3811	3.89684	0.00324122	0.116291	-1.9852
80821	DDHD1	DDHD domain containing 1	14	protein-coding	PA-PLA1|PAPLA1|SPG28	13084	0.693813	1.61755	3.38714	1.56343	0.156106	0.579714	-5.74137
100379132	SNORA70G	small nucleolar RNA, H/ACA box 70G	12	snoRNA	U70G	142	0.693612	1.61733	5.33261	2.05539	0.0751776	0.445365	-5.04788
144715	RAD9B	RAD9 checkpoint clamp component B	12	protein-coding	-	3037	0.693359	1.61704	0.0948906	1.19049	0.262576	0.679324	-6.20587
389058	SP5	Sp5 transcription factor	2	protein-coding	-	3097	0.69308	1.61673	1.62927	1.35577	0.206331	0.631251	-6.00941
1649	DDIT3	DNA damage inducible transcript 3	12	protein-coding	C/EBPzeta|CEBPZ|CHOP|CHOP-10|CHOP10|GADD153	1268	0.693034	1.61668	0.84828	1.68311	0.124666	0.537265	-5.57278
10556	RPP30	ribonuclease P/MRP subunit p30	10	protein-coding	TSG15	5797	0.692961	1.6166	2.86866	1.60742	0.142274	0.564037	-5.67989
10473	HMGN4	high mobility group nucleosomal binding domain 4	6	protein-coding	HMG17L3|NHC	1969	0.69279	1.61641	3.8922	3.44786	0.00667451	0.171545	-2.72343
4130	MAP1A	microtubule associated protein 1A	15	protein-coding	MAP1L|MTAP1A	10275	0.692301	1.61586	0.653179	1.24605	0.242415	0.661771	-6.14185
6819	SULT1C2	sulfotransferase family 1C member 2	2	protein-coding	ST1C1|ST1C2|SULT1C1|humSULTC2	3550	0.692245	1.6158	4.61367	2.38197	0.0398567	0.360684	-4.50087
162466	PHOSPHO1	phosphoethanolamine/phosphocholine phosphatase	17	protein-coding	-	3225	0.692204	1.61575	2.41594	2.42548	0.036773	0.351921	-4.42678
196475	RMST	rhabdomyosarcoma 2 associated transcript (non-protein coding)	12	ncRNA	LINC00054|NCRMS|NCRNA00054	2099	0.691815	1.61531	0.432477	1.50758	0.163974	0.590149	-5.81405
2526	FUT4	fucosyltransferase 4	11	protein-coding	CD15|ELFT|FCT3A|FUC-TIV|FUTIV|LeX|SSEA-1	6048	0.690996	1.6144	7.1647	5.33386	0.00038553	0.0276545	0.213562
494115	RBMXL1	RNA binding motif protein, X-linked like 1	1	protein-coding	RBM1	5087	0.689678	1.61292	0.0373296	1.42423	0.186192	0.617086	-5.92296
3673	ITGA2	integrin subunit alpha 2	5	protein-coding	BR|CD49B|GPIa|HPA-5|VLA-2|VLAA2	7910	0.688733	1.61187	5.68401	3.73743	0.00417733	0.13484	-2.24524
3945	LDHB	lactate dehydrogenase B	12	protein-coding	HEL-S-281|LDH-B|LDH-H|LDHBD|TRG-5	1956	0.688472	1.61158	8.35194	1.66883	0.149376	0.570258	-5.61145
9961	MVP	major vault protein	16	protein-coding	LRP|VAULT1	2925	0.688326	1.61141	5.70193	3.30069	0.0084984	0.191973	-2.96866
92659	MAFG-AS1	MAFG antisense RNA 1 (head to head)	17	ncRNA	-	1895	0.686941	1.60987	1.31991	1.29057	0.227192	0.648225	-6.08906
9052	GPRC5A	G protein-coupled receptor class C group 5 member A	12	protein-coding	GPCR5A|PEIG-1|RAI3|RAIG1|TIG1	2851	0.686757	1.60966	8.62319	2.21628	0.0630429	0.423418	-4.83286
9572	NR1D1	nuclear receptor subfamily 1 group D member 1	17	protein-coding	EAR1|THRA1|THRAL|ear-1|hRev	2775	0.686131	1.60896	3.75596	1.64352	0.138768	0.559582	-5.63348
5805	PTS	6-pyruvoyltetrahydropterin synthase	11	protein-coding	PTPS	1742	0.684726	1.6074	6.16483	3.93179	0.00306717	0.113319	-1.92854
9851	KIAA0753	KIAA0753	17	protein-coding	MNR|OFIP	7558	0.684373	1.607	0.904325	0.859829	0.415267	0.776954	-6.53418
596	BCL2	BCL2, apoptosis regulator	18	protein-coding	Bcl-2|PPP1R50	7758	0.684328	1.60695	2.06124	1.49014	0.168423	0.593801	-5.83716
196483	EEF2KMT	eukaryotic elongation factor 2 lysine methyltransferase	16	protein-coding	EFM3|FAM86A|SB153|eEF2-KMT	2480	0.68411	1.60671	4.0077	3.59827	0.00522619	0.148219	-2.4742
4583	MUC2	mucin 2, oligomeric mucus/gel-forming	11	protein-coding	MLP|MUC-2|SMUC	12649	0.683733	1.60629	2.22676	1.60254	0.141521	0.563349	-5.68541
84892	POMGNT2	protein O-linked mannose N-acetylglucosaminyltransferase 2 (beta 1,4-)	3	protein-coding	AGO61|C3orf39|GTDC2|MDDGA8	3627	0.682985	1.60546	3.53614	2.80174	0.0195244	0.266689	-3.80398
93099	DMKN	dermokine	19	protein-coding	UNQ729|ZD52F10	3065	0.68278	1.60523	2.66033	2.56026	0.0293134	0.319891	-4.20537
605	BCL7A	BCL tumor suppressor 7A	12	protein-coding	BCL7	3783	0.68268	1.60512	1.63544	1.83675	0.0974832	0.487456	-5.35006
5905	RANGAP1	Ran GTPase activating protein 1	22	protein-coding	Fug1|RANGAP|SD	5575	0.68242	1.60483	5.62227	3.54817	0.00566829	0.156593	-2.55703
3183	HNRNPC	heterogeneous nuclear ribonucleoprotein C (C1/C2)	14	protein-coding	C1|C2|HNRNP|HNRPC|SNRPC	4550	0.682406	1.60481	7.42317	4.62478	0.00106255	0.0554059	-0.835781
4066	LYL1	LYL1, basic helix-loop-helix family member	19	protein-coding	bHLHa18	4201	0.682243	1.60463	-0.346716	0.845221	0.418639	0.778717	-6.55161
63035	BCORL1	BCL6 corepressor like 1	X	protein-coding	BCoR-L1|CXorf10	8385	0.681901	1.60425	-0.08895	1.35844	0.205515	0.631158	-6.0061
2034	EPAS1	endothelial PAS domain protein 1	2	protein-coding	ECYT4|HIF2A|HLF|MOP2|PASD2|bHLHe73	5246	0.681649	1.60397	5.86116	3.838	0.00355809	0.119985	-2.08088
79047	KCTD15	potassium channel tetramerization domain containing 15	19	protein-coding	-	5111	0.681632	1.60395	5.28045	3.62356	0.00501688	0.145962	-2.43247
344967	LOC344967	acyl-CoA thioesterase 7 pseudogene	4	pseudo	-	1613	0.681624	1.60394	3.07556	2.06382	0.0672425	0.432636	-5.00491
1811	SLC26A3	solute carrier family 26 member 3	7	protein-coding	CLD|DRA	2894	0.68162	1.60394	9.2658	3.99369	0.0027826	0.108443	-1.82852
4016	LOXL1	lysyl oxidase like 1	15	protein-coding	LOL|LOXL	2682	0.681208	1.60348	1.06319	1.48817	0.168933	0.594101	-5.83976
199953	TMEM201	transmembrane protein 201	1	protein-coding	Ima1|NET5|SAMP1	6972	0.68115	1.60342	3.36674	2.5616	0.0292472	0.319738	-4.20315
3638	INSIG1	insulin induced gene 1	7	protein-coding	CL6	3149	0.680815	1.60305	7.32935	1.87832	0.107149	0.507896	-5.32458
3787	KCNS1	potassium voltage-gated channel modifier subfamily S member 1	20	protein-coding	Kv9,1	4776	0.68068	1.60289	-0.100355	1.1961	0.260482	0.677889	-6.19951
1736	DKC1	dyskerin pseudouridine synthase 1	X	protein-coding	CBF5|DKC|DKCX|NAP57|NOLA4|XAP101	4523	0.68041	1.6026	5.6459	3.19923	0.0100504	0.206151	-3.13832
1499	CTNNB1	catenin beta 1	3	protein-coding	CTNNB|MRD19|armadillo	4086	0.679658	1.60176	6.06724	0.561067	0.602371	0.869682	-6.74337
3338	DNAJC4	DnaJ heat shock protein family (Hsp40) member C4	11	protein-coding	DANJC4|HSPF2|MCG18	1532	0.67947	1.60155	3.3945	1.53464	0.162927	0.589517	-5.77955
10419	PRMT5	protein arginine methyltransferase 5	14	protein-coding	HRMT1L5|IBP72|JBP1|SKB1|SKB1Hs	2616	0.678632	1.60062	6.44435	1.94564	0.094104	0.484063	-5.22311
100499467	LINC00673	long intergenic non-protein coding RNA 673	17	ncRNA	HI-LNC75|HILNC75|LUCAIR1|SLNCR|SLNCR1	2257	0.678255	1.6002	3.50137	2.31765	0.0440663	0.37448	-4.60197
8896	BUD31	BUD31 homolog	7	protein-coding	Cwc14|EDG-2|EDG2|G10|YCR063W|fSAP17	1910	0.678208	1.60015	6.53932	2.93268	0.0161301	0.247643	-3.60089
86	ACTL6A	actin like 6A	3	protein-coding	ACTL6|ARPN-BETA|Arp4|BAF53A|INO80K	1946	0.67744	1.5993	4.31355	1.09372	0.319117	0.71472	-6.29594
3672	ITGA1	integrin subunit alpha 1	5	protein-coding	CD49a|VLA1	4796	0.677212	1.59905	1.56706	1.96009	0.0797544	0.454585	-5.16469
4883	NPR3	natriuretic peptide receptor 3	5	protein-coding	ANP-C|ANPR-C|ANPRC|C5orf23|GUCY2B|NPR-C|NPRC	10018	0.675884	1.59758	-0.314439	1.30793	0.221474	0.643845	-6.06812
9391	CIAO1	cytosolic iron-sulfur assembly component 1	2	protein-coding	CIA1|WDR39	4053	0.674532	1.59608	6.79766	0.537121	0.617458	0.874263	-6.75834
55974	SLC50A1	solute carrier family 50 member 1	1	protein-coding	HsSWEET1|RAG1AP1|SCP|SWEET1|slv	1718	0.67424	1.59576	5.65857	0.430625	0.687203	0.906706	-6.81784
22924	MAPRE3	microtubule associated protein RP/EB family member 3	2	protein-coding	EB3|EBF3|EBF3-S|RP3	2387	0.673905	1.59539	2.39045	1.75359	0.111435	0.515957	-5.47184
811	CALR	calreticulin	19	protein-coding	CRT|HEL-S-99n|RO|SSA|cC1qR	1911	0.673836	1.59531	10.1052	1.26048	0.264283	0.680051	-6.10885
1936	EEF1D	eukaryotic translation elongation factor 1 delta	8	protein-coding	EF-1D|EF1D|FP1047	5225	0.673173	1.59458	1.679	0.855601	0.421132	0.780186	-6.53383
339366	ADAMTSL5	ADAMTS like 5	19	protein-coding	THSD6	2975	0.67211	1.5934	5.28013	1.60729	0.15501	0.57862	-5.68734
51599	LSR	lipolysis stimulated lipoprotein receptor	19	protein-coding	ILDR3|LISCH7	2278	0.671958	1.59323	5.60942	3.60598	0.00516145	0.14796	-2.46147
126068	ZNF441	zinc finger protein 441	19	protein-coding	-	4448	0.671808	1.59307	4.38323	2.45129	0.0352121	0.347196	-4.38458
1543	CYP1A1	cytochrome P450 family 1 subfamily A member 1	15	protein-coding	AHH|AHRR|CP11|CYP1|CYPIA1|P1-450|P450-C|P450DX	2685	0.670993	1.59217	7.15625	1.526	0.181632	0.610205	-5.79385
90957	DHX57	DExH-box helicase 57	2	protein-coding	DDX57	5041	0.670235	1.59133	4.36717	2.86354	0.0175997	0.256538	-3.70067
57214	CEMIP	cell migration inducing hyaluronan binding protein	15	protein-coding	CCSP1|HYBID|KIAA1199|TMEM2L	7271	0.67009	1.59117	0.467745	1.24581	0.242499	0.661771	-6.14213
9685	CLINT1	clathrin interactor 1	5	protein-coding	CLINT|ENTH|EPN4|EPNR	4985	0.670058	1.59114	7.07113	1.73293	0.133521	0.550325	-5.52424
151449	GDF7	growth differentiation factor 7	2	protein-coding	BMP12	1994	0.670003	1.59108	0.375454	1.60064	0.141943	0.564037	-5.68803
115004	MB21D1	Mab-21 domain containing 1	6	protein-coding	C6orf150|cGAS|h-cGAS	2089	0.669746	1.59079	4.55326	3.62705	0.00498872	0.145962	-2.42672
8767	RIPK2	receptor interacting serine/threonine kinase 2	8	protein-coding	CARD3|CARDIAK|CCK|GIG30|RICK|RIP2	2697	0.669436	1.59045	5.4487	4.16128	0.00214329	0.091106	-1.55995
3918	LAMC2	laminin subunit gamma 2	1	protein-coding	B2T|BM600|CSF|EBR2|EBR2A|LAMB2T|LAMNB2	6503	0.668836	1.58979	8.54241	3.95023	0.00297933	0.112099	-1.8987
3880	KRT19	keratin 19	17	protein-coding	CK19|K19|K1CS	1471	0.668018	1.58889	10.5262	1.19137	0.289068	0.697299	-6.18522
83538	TTC25	tetratricopeptide repeat domain 25	17	protein-coding	-	2367	0.667745	1.58859	0.282827	1.16815	0.271054	0.685515	-6.23101
9123	SLC16A3	solute carrier family 16 member 3	17	protein-coding	MCT 3|MCT 4|MCT-3|MCT-4|MCT3|MCT4	4397	0.667395	1.5882	7.19404	4.0854	0.00241105	0.0976039	-1.68113
10664	CTCF	CCCTC-binding factor	16	protein-coding	MRD21	3941	0.666886	1.58764	6.25886	3.31946	0.00823963	0.187601	-2.93732
64689	GORASP1	golgi reassembly stacking protein 1	3	protein-coding	GOLPH5|GRASP65|P65	4853	0.66659	1.58732	4.13987	3.33206	0.00807041	0.186777	-2.91629
644019	CBWD6	COBW domain containing 6	9	protein-coding	CBWD7	1719	0.665979	1.58664	1.68798	1.56664	0.149668	0.570795	-5.73459
1026	CDKN1A	cyclin dependent kinase inhibitor 1A	6	protein-coding	CAP20|CDKN1|CIP1|MDA-6|P21|SDI1|WAF1|p21CIP1	2637	0.665706	1.58634	8.8781	3.86637	0.00340143	0.118192	-2.0347
687	KLF9	Kruppel like factor 9	9	protein-coding	BTEB|BTEB1	5208	0.663785	1.58423	1.76318	1.78289	0.106322	0.50595	-5.42925
92736	OTOP2	otopetrin 2	17	protein-coding	-	2359	0.662671	1.58301	1.45962	1.83842	0.0972202	0.487097	-5.34758
345643	MCIDAS	multiciliate differentiation and DNA synthesis associated cell cycle protein	5	protein-coding	IDAS|MCI|MCIN	2104	0.662205	1.5825	0.515225	1.4176	0.188066	0.617852	-5.93146
102724159	LOC102724159	periodic tryptophan protein 2 homolog	21	protein-coding	-	3297	0.662144	1.58243	0.919756	1.29407	0.226027	0.647466	-6.08484
8565	YARS	tyrosyl-tRNA synthetase	1	protein-coding	CMTDIC|TYRRS|YRS|YTS	3164	0.661821	1.58208	6.76191	2.77653	0.0215168	0.278991	-3.87474
57221	ARFGEF3	ARFGEF family member 3	6	protein-coding	A7322|BIG3|C6orf92|KIAA1244|PPP1R33|dJ171N11,1	14882	0.661804	1.58206	1.14197	1.28177	0.230137	0.650301	-6.0996
25939	SAMHD1	SAM and HD domain containing deoxynucleoside triphosphate triphosphohydrolase 1	20	protein-coding	CHBL2|DCIP|HDDC1|MOP-5|SBBI88	4035	0.661656	1.5819	0.225826	1.05915	0.315557	0.714268	-6.3484
11152	WDR45	WD repeat domain 45	X	protein-coding	JM5|NBIA4|NBIA5|WDRX1|WIPI-4|WIPI4	2050	0.661443	1.58166	1.44554	1.72587	0.116477	0.525259	-5.51178
220869	CBWD5	COBW domain containing 5	9	protein-coding	DC36	3211	0.660999	1.58118	1.33509	1.23055	0.24791	0.668124	-6.15993
6737	TRIM21	tripartite motif containing 21	11	protein-coding	RNF81|RO52|Ro/SSA|SSA|SSA1	1945	0.660803	1.58096	4.99602	3.32281	0.00819424	0.187601	-2.93173
7866	IFRD2	interferon related developmental regulator 2	3	protein-coding	IFNRP|SKMc15|SM15	2109	0.659938	1.58001	5.04356	3.95734	0.00294616	0.111422	-1.8872
199800	ADM5	adrenomedullin 5 (putative)	19	protein-coding	AM5|C19orf76	2112	0.659759	1.57982	0.223975	1.32207	0.216905	0.640429	-6.05092
339263	C17orf51	chromosome 17 open reading frame 51	17	protein-coding	-	8312	0.659088	1.57908	2.58897	1.13755	0.290346	0.697945	-6.25884
4236	MFAP1	microfibril associated protein 1	15	protein-coding	AMP	2063	0.659029	1.57902	4.91926	3.17336	0.0104909	0.210053	-3.18161
80315	CPEB4	cytoplasmic polyadenylation element binding protein 4	5	protein-coding	CPE-BP4|hCPEB-4	7899	0.657984	1.57788	7.859	3.72405	0.00426786	0.136327	-2.26718
147040	KCTD11	potassium channel tetramerization domain containing 11	17	protein-coding	C17orf36|KCASH1|REN|REN/KCTD11	3056	0.657187	1.577	2.88727	1.75355	0.111441	0.515957	-5.47189
23042	PDXDC1	pyridoxal dependent decarboxylase domain containing 1	16	protein-coding	LP8165	6546	0.656952	1.57675	1.31242	0.829724	0.432914	0.784361	-6.55817
10963	STIP1	stress induced phosphoprotein 1	11	protein-coding	HEL-S-94n|HOP|IEF-SSP-3521|P60|STI1|STI1L	2904	0.655905	1.5756	5.35356	2.05263	0.0739716	0.443854	-5.04583
955	ENTPD6	ectonucleoside triphosphate diphosphohydrolase 6 (putative)	20	protein-coding	CD39L2|IL-6SAG|IL6ST2|NTPDase-6|dJ738P15,3	4039	0.654919	1.57453	5.25701	3.30683	0.00841285	0.190391	-2.95841
3957	LGALS2	galectin 2	22	protein-coding	HL14	528	0.654588	1.57417	6.19127	1.19601	0.2838	0.693089	-6.18277
23011	RAB21	RAB21, member RAS oncogene family	12	protein-coding	-	2663	0.654365	1.57392	6.06552	2.5472	0.031504	0.33323	-4.25038
54733	SLC35F2	solute carrier family 35 member F2	11	protein-coding	HSNOV1	3254	0.654339	1.57389	3.12002	2.07726	0.0657646	0.428851	-4.98397
126321	MFSD12	major facilitator superfamily domain containing 12	19	protein-coding	C19orf28|PP3501	2906	0.653578	1.57306	0.408478	1.3547	0.206661	0.63136	-6.01074
6482	ST3GAL1	ST3 beta-galactoside alpha-2,3-sialyltransferase 1	8	protein-coding	Gal-NAc6S|SIAT4A|SIATFL|ST3GalA|ST3GalA,1|ST3GalIA|ST3GalIA,1|ST3O	7921	0.653534	1.57302	3.48947	2.64194	0.0255471	0.301889	-4.07014
100131067	CKMT2-AS1	CKMT2 antisense RNA 1	5	ncRNA	-	2915	0.653407	1.57288	0.884041	1.60032	0.142014	0.564037	-5.68847
53615	MBD3	methyl-CpG binding domain protein 3	19	protein-coding	-	2499	0.653392	1.57286	3.02296	2.77179	0.0205327	0.273755	-3.854
7837	PXDN	peroxidasin	2	protein-coding	ASGD7|COPOA|D2S448|D2S448E|MG50|PRG2|PXN|VPO	7034	0.653037	1.57247	-0.0821943	0.95639	0.362435	0.744584	-6.45071
91355	LRP5L	LDL receptor related protein 5 like	22	protein-coding	-	5180	0.652512	1.5719	2.40671	2.08263	0.0651832	0.427103	-4.97559
4242	MFNG	MFNG O-fucosylpeptide 3-beta-N-acetylglucosaminyltransferase	22	protein-coding	-	2136	0.652079	1.57143	2.08353	2.22051	0.0518372	0.396771	-4.75793
10765	KDM5B	lysine demethylase 5B	1	protein-coding	CT31|JARID1B|PLU-1|PLU1|PPP1R98|PUT1|RBBP2H1A|RBP2-H1	7138	0.65145	1.57075	5.52475	0.951825	0.386279	0.759273	-6.43251
259307	IL4I1	interleukin 4 induced 1	19	protein-coding	FIG1|LAAO|LAO	2498	0.651438	1.57073	-0.566655	0.934391	0.373103	0.751989	-6.47151
57156	TMEM63C	transmembrane protein 63C	14	protein-coding	C14orf171|CSC1|hsCSC1	5402	0.650469	1.56968	2.48607	1.7268	0.116305	0.525183	-5.51045
51175	TUBE1	tubulin epsilon 1	6	protein-coding	TUBE|dJ142L7,2	2366	0.650213	1.5694	6.0383	3.53878	0.00575544	0.157581	-2.57258
79763	ISOC2	isochorismatase domain containing 2	19	protein-coding	-	1170	0.650108	1.56929	4.32443	3.27683	0.00883957	0.193613	-3.00852
29785	CYP2S1	cytochrome P450 family 2 subfamily S member 1	19	protein-coding	CYPIIS1	2624	0.649807	1.56896	7.37743	4.4191	0.00144526	0.068979	-1.1536
390732	CES1P2	carboxylesterase 1 pseudogene 2	16	pseudo	-	1595	0.649563	1.56869	0.959039	1.5541	0.15261	0.574772	-5.75161
333	APLP1	amyloid beta precursor like protein 1	19	protein-coding	APLP	2450	0.649324	1.56843	1.84803	1.54065	0.155823	0.579553	-5.76978
26030	PLEKHG3	pleckstrin homology and RhoGEF domain containing G3	14	protein-coding	ARHGEF43|KIAA0599	8060	0.649321	1.56843	6.83399	3.50941	0.00603692	0.162032	-2.62124
53834	FGFRL1	fibroblast growth factor receptor like 1	4	protein-coding	FGFR5|FHFR	3938	0.649167	1.56826	1.54092	1.47279	0.172952	0.59756	-5.85999
7251	TSG101	tumor susceptibility 101	11	protein-coding	TSG10|VPS23	1590	0.648791	1.56785	6.66169	3.23729	0.00943647	0.19991	-3.07463
79098	C1orf116	chromosome 1 open reading frame 116	1	protein-coding	SARG	5507	0.648388	1.56742	6.28877	3.76033	0.00402706	0.130677	-2.20773
8602	NOP14	NOP14 nucleolar protein	4	protein-coding	C4orf9|NOL14|RES4-25|RES425|UTP2	3656	0.647873	1.56686	5.73461	2.78162	0.0201962	0.271928	-3.83759
6720	SREBF1	sterol regulatory element binding transcription factor 1	17	protein-coding	SREBP-1c|SREBP1|SREBP1a|bHLHd1	5187	0.647194	1.56612	6.89037	4.33223	0.00164876	0.0760288	-1.28955
116238	TLCD1	TLC domain containing 1	17	protein-coding	-	1386	0.646912	1.56581	4.78384	2.56306	0.0291754	0.319523	-4.20074
80263	TRIM45	tripartite motif containing 45	1	protein-coding	RNF99	3581	0.646908	1.56581	1.11132	1.84546	0.096119	0.484984	-5.33714
100289230	LOC100289230	uncharacterized LOC100289230	5	ncRNA	-	1876	0.64689	1.56579	2.33455	1.73756	0.114327	0.522868	-5.49499
115123	2003-03-01	membrane associated ring-CH-type finger 3	5	protein-coding	MARCH-III|RNF173	8176	0.64646	1.56532	1.23233	1.22085	0.251399	0.670835	-6.17116
55110	MAGOHB	mago homolog B, exon junction complex core component	12	protein-coding	MGN2|mago|magoh	3373	0.64582	1.56463	5.6628	2.67152	0.0243063	0.295085	-4.02102
9128	PRPF4	pre-mRNA processing factor 4	9	protein-coding	HPRP4|HPRP4P|PRP4|Prp4p|RP70|SNRNP60	3972	0.645622	1.56441	4.36442	2.93943	0.0154968	0.24373	-3.57361
55432	YOD1	YOD1 deubiquitinase	1	protein-coding	DUBA8|OTUD2|PRO0907	6609	0.645537	1.56432	4.22931	1.45237	0.189063	0.61821	-5.88621
54442	KCTD5	potassium channel tetramerization domain containing 5	16	protein-coding	-	2463	0.64436	1.56305	6.4488	4.64536	0.00103069	0.0551086	-0.80431
8394	PIP5K1A	phosphatidylinositol-4-phosphate 5-kinase type 1 alpha	1	protein-coding	-	4651	0.643973	1.56263	5.69655	2.75709	0.0210467	0.275896	-3.87853
54888	NSUN2	NOP2/Sun RNA methyltransferase family member 2	5	protein-coding	MISU|MRT5|SAKI|TRM4	3372	0.643449	1.56206	7.24058	3.96757	0.00289912	0.111127	-1.87067
4316	MMP7	matrix metallopeptidase 7	11	protein-coding	MMP-7|MPSL1|PUMP-1	1119	0.64331	1.56191	2.04234	1.49007	0.16844	0.593801	-5.83725
9212	AURKB	aurora kinase B	17	protein-coding	AIK2|AIM-1|AIM1|ARK2|AurB|IPL1|PPP1R48|STK12|STK5|aurkb-sv1|aurkb-sv2	1509	0.643275	1.56187	1.34866	1.50144	0.165528	0.590739	-5.8222
220	ALDH1A3	aldehyde dehydrogenase 1 family member A3	15	protein-coding	ALDH1A6|ALDH6|MCOP8|RALDH3	3608	0.643246	1.56184	0.490867	1.21187	0.254664	0.673978	-6.18149
65124	SOWAHC	sosondowah ankyrin repeat domain family member C	2	protein-coding	ANKRD57|C2orf26	4654	0.642462	1.56099	6.54438	1.80642	0.116234	0.525131	-5.41921
389840	MAP3K15	mitogen-activated protein kinase kinase kinase 15	X	protein-coding	ASK3|bA723P2,3	7479	0.642151	1.56065	0.604991	1.24108	0.244169	0.664083	-6.14767
2817	GPC1	glypican 1	2	protein-coding	glypican	3961	0.641088	1.55951	4.49851	3.60582	0.00516279	0.14796	-2.46174
728489	DNLZ	DNL-type zinc finger	9	protein-coding	C9orf151|HEP|HEP1|TIMM15|ZIM17|bA413M3,2	750	0.640259	1.55861	2.81874	2.53334	0.0306724	0.326878	-4.24978
3954	LETM1	leucine zipper and EF-hand containing transmembrane protein 1	4	protein-coding	-	5936	0.639464	1.55775	4.50193	3.16682	0.0106054	0.210649	-3.19257
285704	RGMB	repulsive guidance molecule family member b	5	protein-coding	DRAGON	7358	0.639136	1.5574	3.04651	2.00113	0.0745603	0.445151	-5.10186
11176	BAZ2A	bromodomain adjacent to zinc finger domain 2A	12	protein-coding	TIP5|WALp3	9634	0.63904	1.55729	6.98687	2.60398	0.0293447	0.319948	-4.16906
51154	MRTO4	MRT4 homolog, ribosome maturation factor	1	protein-coding	C1orf33|MRT4|dJ657E11,4	2658	0.637476	1.55561	5.45859	2.33667	0.0441933	0.37448	-4.58542
22997	IGSF9B	immunoglobulin superfamily member 9B	11	protein-coding	-	5892	0.636999	1.55509	1.92118	1.72982	0.115746	0.524722	-5.50611
286343	LURAP1L	leucine rich adaptor protein 1 like	9	protein-coding	C9orf150|HYST0841|LRAP35b|bA3L8,2	3092	0.636175	1.5542	2.11682	1.9915	0.0757497	0.447135	-5.11666
7514	XPO1	exportin 1	2	protein-coding	CRM1|emb|exp1	5113	0.635923	1.55393	6.7055	3.95963	0.00293555	0.111422	-1.8835
1742	DLG4	discs large MAGUK scaffold protein 4	17	protein-coding	PSD95|SAP-90|SAP90	5762	0.635811	1.55381	0.0612009	1.27489	0.232461	0.652189	-6.1078
9465	AKAP7	A-kinase anchoring protein 7	6	protein-coding	AKAP15|AKAP18	4267	0.635492	1.55347	2.82181	2.13903	0.059366	0.413271	-4.88713
81856	ZNF611	zinc finger protein 611	19	protein-coding	-	4713	0.635155	1.5531	3.4943	1.28434	0.238254	0.657707	-6.09177
11186	RASSF1	Ras association domain family member 1	3	protein-coding	123F2|NORE2A|RASSF1A|RDA32|REH3P21	2906	0.634393	1.55228	0.432155	1.12773	0.286943	0.6957	-6.27557
4998	ORC1	origin recognition complex subunit 1	1	protein-coding	HSORC1|ORC1L|PARC1	3226	0.633977	1.55184	1.59423	1.52793	0.158915	0.583983	-5.78688
57556	SEMA6A	semaphorin 6A	5	protein-coding	HT018|SEMA|SEMA6A1|SEMAQ|VIA	7048	0.632749	1.55052	2.51488	2.26417	0.0481917	0.385345	-4.68807
3315	HSPB1	heat shock protein family B (small) member 1	7	protein-coding	CMT2F|HEL-S-102|HMN2B|HS,76067|HSP27|HSP28|Hsp25|SRP27	897	0.632348	1.55009	3.96411	1.24118	0.256692	0.675612	-6.13965
30827	CXXC1	CXXC finger protein 1	18	protein-coding	2410002I16Rik|5830420C16Rik|CFP1|CGBP|HsT2645|PCCX1|PHF18|SPP1|ZCGPC1|hCGBP	3052	0.632251	1.54998	2.26625	1.70287	0.12082	0.529655	-5.5447
30844	EHD4	EH domain containing 4	15	protein-coding	PAST4	2894	0.632013	1.54973	6.4509	3.88169	0.00331986	0.117016	-2.0098
7126	TNFAIP1	TNF alpha induced protein 1	17	protein-coding	B12|B61|BTBD34|EDP1|hBACURD2	3809	0.631776	1.54947	8.24573	3.64104	0.0048773	0.144855	-2.40365
727896	LOC727896	cysteine and histidine rich domain containing 1 pseudogene	18	pseudo	-	3412	0.631628	1.54931	2.68036	1.98072	0.0771019	0.449599	-5.13317
54751	FBLIM1	filamin binding LIM protein 1	1	protein-coding	CAL|FBLP-1|FBLP1	4618	0.630309	1.5479	4.43208	1.53655	0.166028	0.591663	-5.77798
23144	ZC3H3	zinc finger CCCH-type containing 3	8	protein-coding	ZC3HDC3	4206	0.629941	1.5475	3.74548	3.05796	0.0127116	0.225634	-3.37497
7133	TNFRSF1B	TNF receptor superfamily member 1B	1	protein-coding	CD120b|TBPII|TNF-R-II|TNF-R75|TNFBR|TNFR1B|TNFR2|TNFR80|p75|p75TNFR	3857	0.629907	1.54747	5.04494	2.50983	0.0319099	0.33427	-4.28849
158427	TSTD2	thiosulfate sulfurtransferase like domain containing 2	9	protein-coding	C9orf97	4428	0.629819	1.54737	4.12966	2.71021	0.0227739	0.287985	-3.95666
10389	SCML2	sex comb on midleg like 2 (Drosophila)	X	protein-coding	-	4387	0.629342	1.54686	3.39386	2.13416	0.0598477	0.414585	-4.8948
26155	NOC2L	NOC2 like nucleolar associated transcriptional repressor	1	protein-coding	NET15|NET7|NIR|PPP1R112	2800	0.629181	1.54669	6.66482	3.15557	0.0108055	0.21104	-3.21142
85416	ZIC5	Zic family member 5	13	protein-coding	-	4597	0.628452	1.54591	2.19254	2.13697	0.0595694	0.413664	-4.89038
4782	NFIC	nuclear factor I C	19	protein-coding	CTF|CTF5|NF-I|NFI	8613	0.628372	1.54582	3.84908	2.22382	0.0515517	0.396585	-4.75265
576	ADGRB2	adhesion G protein-coupled receptor B2	1	protein-coding	BAI2	5446	0.628116	1.54555	1.02093	1.66081	0.129141	0.543855	-5.60426
57822	GRHL3	grainyhead like transcription factor 3	1	protein-coding	SOM|TFCP2L4|VWS2	3552	0.628056	1.54548	0.399468	1.21491	0.253554	0.673181	-6.178
63910	SLC17A9	solute carrier family 17 member 9	20	protein-coding	C20orf59|POROK8|VNUT	3642	0.627429	1.54481	4.64345	3.46786	0.00646001	0.169313	-2.6902
8828	NRP2	neuropilin 2	2	protein-coding	NP2|NPN2|PRO2714|VEGF165R2	7759	0.62701	1.54436	4.33817	1.80047	0.107028	0.507834	-5.41035
79050	NOC4L	nucleolar complex associated 4 homolog	12	protein-coding	NET49|NOC4|UTP19	1685	0.626945	1.54429	5.46607	2.82572	0.0187535	0.262585	-3.76392
23023	TMCC1	transmembrane and coiled-coil domain family 1	3	protein-coding	-	8752	0.626894	1.54424	4.0328	1.70859	0.123434	0.534432	-5.54107
147700	KLC3	kinesin light chain 3	19	protein-coding	KLC2|KLC2L|KLCt|KNS2B	2100	0.626889	1.54423	2.66168	1.54554	0.154647	0.578212	-5.76318
123775	C16orf46	chromosome 16 open reading frame 46	16	protein-coding	-	2542	0.626168	1.54346	0.178819	0.805907	0.440584	0.789582	-6.58395
284716	RIMKLA	ribosomal modification protein rimK like family member A	1	protein-coding	FAM80A|NAAGS|NAAGS-II	10569	0.625103	1.54232	2.57819	1.82094	0.100004	0.492829	-5.37342
195828	ZNF367	zinc finger protein 367	9	protein-coding	AFF29|CDC14B|ZFF29	4915	0.624362	1.54153	3.21468	2.63242	0.0259599	0.303638	-4.08594
619207	SCART1	scavenger receptor family member expressed on T-cells 1	10	pseudo	-	4900	0.623878	1.54101	3.22932	0.928324	0.389043	0.761639	-6.46343
5214	PFKP	phosphofructokinase, platelet	10	protein-coding	ATP-PFK|PFK-C|PFK-P|PFKF	3209	0.623833	1.54096	5.93012	3.21818	0.00973975	0.202958	-3.1066
10381	TUBB3	tubulin beta 3 class III	16	protein-coding	CDCBM|CDCBM1|CFEOM3|CFEOM3A|FEOM3|TUBB4|beta-4	2006	0.623476	1.54058	2.7149	2.51572	0.0315952	0.33323	-4.27879
8527	DGKD	diacylglycerol kinase delta	2	protein-coding	DGKdelta|dgkd-2	9745	0.623434	1.54054	5.78414	3.82889	0.00361003	0.120328	-2.09573
303	ANXA2P1	annexin A2 pseudogene 1	4	pseudo	ANX2L1|ANX2P1|LPC2A	1343	0.623187	1.54027	3.26953	2.08609	0.0648119	0.426493	-4.9702
3727	JUND	JunD proto-oncogene, AP-1 transcription factor subunit	19	protein-coding	AP-1	1963	0.622462	1.5395	7.67145	4.5696	0.00115328	0.0594087	-0.920485
56704	JPH1	junctophilin 1	8	protein-coding	CMT2K|JP-1|JP1	4550	0.621841	1.53884	1.97298	1.64349	0.132715	0.549063	-5.62855
154064	RAET1L	retinoic acid early transcript 1L	6	protein-coding	ULBP6	1402	0.621651	1.53863	-0.574804	0.824445	0.429777	0.782483	-6.56928
51622	CCZ1	CCZ1 homolog, vacuolar protein trafficking and biogenesis associated	7	protein-coding	C7orf28A|CCZ1A|CGI-43|H_DJ1163J12,2	1828	0.621382	1.53835	3.66538	1.63957	0.136357	0.554191	-5.63635
9641	IKBKE	inhibitor of nuclear factor kappa B kinase subunit epsilon	1	protein-coding	IKK-E|IKK-i|IKKE|IKKI	3474	0.621228	1.53818	3.87571	3.02849	0.0133524	0.229017	-3.42436
663	BNIP2	BCL2 interacting protein 2	15	protein-coding	BNIP-2|NIP2	7043	0.621208	1.53816	4.51866	2.80417	0.019445	0.266107	-3.79993
2282	FKBP1AP1	FK506 binding protein 1A pseudogene 1	19	pseudo	FKBP12|FKBP1P1	1662	0.621032	1.53798	2.85501	1.14196	0.28857	0.696982	-6.25407
1975	EIF4B	eukaryotic translation initiation factor 4B	12	protein-coding	EIF-4B|PRO1843	4110	0.620445	1.53735	2.17597	1.14936	0.281641	0.692168	-6.24924
1802	DPH2	DPH2 homolog	1	protein-coding	DPH2L2	2557	0.620298	1.53719	4.36283	2.54558	0.0300467	0.32386	-4.22959
10677	AVIL	advillin	12	protein-coding	ADVIL|DOC6|p92	6158	0.619806	1.53667	0.140415	1.28172	0.230155	0.650301	-6.09966
10991	SLC38A3	solute carrier family 38 member 3	3	protein-coding	G17|NAT1|SN1|SNAT3	2608	0.619764	1.53662	5.61935	2.34739	0.0431407	0.371631	-4.56565
5691	PSMB3	proteasome subunit beta 3	17	protein-coding	HC10-II	796	0.619587	1.53643	1.51231	1.1713	0.269846	0.684263	-6.22749
79411	GLB1L	galactosidase beta 1 like	2	protein-coding	-	2710	0.619218	1.53604	1.5682	1.52828	0.15883	0.583983	-5.78641
51330	TNFRSF12A	TNF receptor superfamily member 12A	16	protein-coding	CD266|FN14|TWEAKR	1033	0.617309	1.53401	6.70115	3.92711	0.00308988	0.113815	-1.93611
896	CCND3	cyclin D3	6	protein-coding	-	3161	0.616839	1.53351	6.22855	3.52441	0.00589138	0.160514	-2.59637
54101	RIPK4	receptor interacting serine/threonine kinase 4	21	protein-coding	ANKK2|ANKRD3|DIK|NKRD3|PKK|PPS2|RIP4	3872	0.615684	1.53228	6.17062	2.69045	0.0235438	0.292592	-3.98954
83451	ABHD11	abhydrolase domain containing 11	7	protein-coding	PP1226|WBSCR21	1938	0.615478	1.53207	5.77278	3.85706	0.00345201	0.118939	-2.04984
115825	WDFY2	WD repeat and FYVE domain containing 2	13	protein-coding	PROF|WDF2|ZFYVE22	11105	0.615367	1.53195	3.98633	2.23618	0.0504988	0.392763	-4.7329
10855	HPSE	heparanase	4	protein-coding	HPA|HPA1|HPR1|HPSE1|HSE1	4720	0.614414	1.53094	0.187812	0.968344	0.356732	0.740732	-6.43925
63950	DMRTA2	DMRT like family A2	1	protein-coding	-	4166	0.614121	1.53062	0.939764	1.33232	0.213642	0.637628	-6.03837
52	ACP1	acid phosphatase 1, soluble	2	protein-coding	HAAP|LMW-PTP|LMWPTP	2388	0.61382	1.53031	7.59206	0.744175	0.49424	0.822598	-6.61189
29125	C11orf21	chromosome 11 open reading frame 21	11	protein-coding	-	2262	0.613748	1.53023	0.356182	0.979049	0.351681	0.736742	-6.42888
10127	ZNF263	zinc finger protein 263	16	protein-coding	FPM315|ZKSCAN12|ZSCAN44	4201	0.613639	1.53011	0.971046	1.10774	0.295067	0.701081	-6.29716
340385	ZNF517	zinc finger protein 517	8	protein-coding	-	2944	0.613441	1.5299	1.67625	1.84181	0.0966894	0.486861	-5.34257
6550	SLC9A3	solute carrier family 9 member A3	5	protein-coding	DIAR8|NHE-3|NHE3	6514	0.613412	1.52987	2.11766	1.41029	0.190152	0.61821	-5.94079
2571	GAD1	glutamate decarboxylase 1	2	protein-coding	CPSQ1|GAD|SCP	3884	0.613122	1.52957	2.56517	2.16944	0.0564404	0.405802	-4.8391
79850	FAM57A	family with sequence similarity 57 member A	17	protein-coding	CT120	2080	0.612486	1.52889	4.38073	2.6792	0.0239938	0.293557	-4.00825
57530	CGN	cingulin	1	protein-coding	-	5226	0.611845	1.52821	7.09829	3.31988	0.00823385	0.187601	-2.93661
124739	USP43	ubiquitin specific peptidase 43	17	protein-coding	-	4314	0.611558	1.52791	3.21337	2.57829	0.0284369	0.316235	-4.17557
2033	EP300	E1A binding protein p300	22	protein-coding	KAT3B|RSTS2|p300	8761	0.611315	1.52765	0.154384	0.825527	0.429336	0.782328	-6.56821
729218	LOC729218	uncharacterized LOC729218	4	pseudo	-	5853	0.611252	1.52758	4.34236	2.6377	0.0257301	0.302884	-4.07717
9569	GTF2IRD1	GTF2I repeat domain containing 1	7	protein-coding	BEN|CREAM1|GTF3|MUSTRD1|RBAP2|WBS|WBSCR11|WBSCR12|hMusTRD1alpha1	3990	0.610529	1.52682	6.32823	3.44412	0.00671544	0.171545	-2.72965
80765	STARD5	StAR related lipid transfer domain containing 5	15	protein-coding	-	1515	0.61011	1.52638	2.79975	2.30983	0.0446473	0.375585	-4.61459
440193	CCDC88C	coiled-coil domain containing 88C	14	protein-coding	DAPLE|HKRP2|KIAA1509|SCA40	7793	0.608522	1.5247	3.50241	2.42885	0.0365653	0.350851	-4.42128
6004	RGS16	regulator of G protein signaling 16	1	protein-coding	A28-RGS14|A28-RGS14P|RGS-R	2432	0.607332	1.52344	2.26795	1.66073	0.129158	0.543855	-5.60438
5962	RDX	radixin	11	protein-coding	DFNB24	5548	0.606499	1.52256	7.67448	1.13901	0.306502	0.708415	-6.2435
132001	TAMM41	TAM41 mitochondrial translocator assembly and maintenance homolog	3	protein-coding	C3orf31|RAM41|TAM41	4743	0.605135	1.52112	0.712809	1.08322	0.305273	0.70806	-6.32324
80169	CTC1	CST telomere replication complex component 1	17	protein-coding	AAF-132|AAF132|C17orf68|CRMCC|tmp494178	7076	0.604647	1.52061	2.91254	0.542883	0.611493	0.872058	-6.75724
7132	TNFRSF1A	TNF receptor superfamily member 1A	12	protein-coding	CD120a|FPF|TBP1|TNF-R|TNF-R-I|TNF-R55|TNFAR|TNFR1|TNFR55|TNFR60|p55|p55-R|p60	2226	0.604352	1.5203	7.92586	3.77085	0.00395992	0.128839	-2.19052
1609	DGKQ	diacylglycerol kinase theta	4	protein-coding	DAGK|DAGK4|DAGK7	5428	0.604062	1.51999	4.28858	1.50494	0.172383	0.596292	-5.81884
3344	FOXN2	forkhead box N2	2	protein-coding	HTLF	5865	0.603668	1.51957	5.20076	2.05861	0.0704682	0.439511	-5.02489
3654	IRAK1	interleukin 1 receptor associated kinase 1	X	protein-coding	IRAK|pelle	8342	0.603573	1.51947	3.74246	2.5713	0.0287735	0.318245	-4.18713
127943	FCRLB	Fc receptor like B	1	protein-coding	FCRL2|FCRLM2|FCRLY|FREB-2|FREB2|FcRY	2096	0.603275	1.51916	0.0245654	0.955216	0.362999	0.744699	-6.45183
51490	SPOUT1	SPOUT domain containing methyltransferase 1	9	protein-coding	C9orf114|CENP-32|HSPC109	4330	0.602946	1.51882	4.5537	2.84187	0.0182517	0.260291	-3.73692
9134	CCNE2	cyclin E2	8	protein-coding	CYCE2	3153	0.602559	1.51841	2.7481	2.14407	0.0588712	0.412062	-4.87919
10926	DBF4	DBF4 zinc finger	7	protein-coding	ASK|CHIF|DBF4A|ZDBF1	3919	0.602493	1.51834	4.0272	2.81875	0.0189745	0.262687	-3.77557
63922	CHTF18	chromosome transmission fidelity factor 18	16	protein-coding	C16orf41|C321D2,2|C321D2,3|C321D2,4|CHL12|Ctf18|RUVBL	4596	0.601961	1.51778	3.17357	2.50589	0.0321226	0.335576	-4.29498
2717	GLA	galactosidase alpha	X	protein-coding	GALA	1418	0.601924	1.51774	5.8369	3.6521	0.00479115	0.144543	-2.38544
23325	WASHC4	WASH complex subunit 4	12	protein-coding	KIAA1033|MRT43|SWIP	6137	0.601923	1.51774	4.77716	3.04243	0.0130452	0.227383	-3.401
9775	EIF4A3	eukaryotic translation initiation factor 4A3	17	protein-coding	DDX48|Fal1|MUK34|NMP265|NUK34|RCPS|eIF4AIII	1734	0.600983	1.51675	6.74444	3.82256	0.00364653	0.120887	-2.10604
54991	C1orf159	chromosome 1 open reading frame 159	1	protein-coding	-	6973	0.600886	1.51665	3.15547	1.54369	0.156008	0.579714	-5.76601
2081	ERN1	endoplasmic reticulum to nucleus signaling 1	17	protein-coding	IRE1|IRE1P|IRE1a|hIRE1p	4005	0.600718	1.51647	3.30059	1.60478	0.141707	0.563612	-5.68277
130	ADH6	alcohol dehydrogenase 6 (class V)	4	protein-coding	ADH-5	3484	0.600326	1.51606	0.908001	1.32975	0.214456	0.638476	-6.04152
7425	VGF	VGF nerve growth factor inducible	7	protein-coding	SCG7|SgVII	3186	0.599964	1.51568	1.23492	1.07983	0.306708	0.708609	-6.32682
51167	CYB5R4	cytochrome b5 reductase 4	6	protein-coding	NCB5OR|cb5/cb5R|dJ676J13,1	2247	0.5991	1.51477	2.85728	2.25	0.049347	0.388754	-4.71079
3182	HNRNPAB	heterogeneous nuclear ribonucleoprotein A/B	5	protein-coding	ABBP1|HNRPAB	1816	0.599096	1.51477	9.4814	4.95213	0.000659444	0.0394573	-0.342255
5434	POLR2E	RNA polymerase II subunit E	19	protein-coding	RPABC1|RPB5|XAP4|hRPB25|hsRPB5	2869	0.598682	1.51433	7.49118	3.77376	0.00394153	0.128664	-2.18575
57475	PLEKHH1	pleckstrin homology, MyTH4 and FERM domain containing H1	14	protein-coding	-	7522	0.598078	1.5137	4.1161	3.12625	0.011345	0.214611	-3.26053
1069	CETN2	centrin 2	X	protein-coding	CALT|CEN2	1080	0.597496	1.51309	4.90625	1.007	0.356877	0.740811	-6.3834
4793	NFKBIB	NFKB inhibitor beta	19	protein-coding	IKBB|TRIP9	2390	0.597238	1.51282	5.04624	1.96102	0.0826333	0.463069	-5.17325
9925	ZBTB5	zinc finger and BTB domain containing 5	9	protein-coding	-	5690	0.596208	1.51174	4.70059	2.6097	0.026972	0.308906	-4.12359
65010	SLC26A6	solute carrier family 26 member 6	3	protein-coding	-	2938	0.595806	1.51132	4.12073	1.84384	0.097332	0.487097	-5.34172
84254	CAMKK1	calcium/calmodulin dependent protein kinase kinase 1	17	protein-coding	CAMKKA	5286	0.59575	1.51126	2.74061	2.05962	0.0677102	0.43373	-5.01144
9399	STOML1	stomatin like 1	15	protein-coding	SLP-1|STORP|hUNC-24	3280	0.595605	1.51111	2.7848	2.1994	0.0536935	0.400855	-4.79155
93164	HTR7P1	5-hydroxytryptamine receptor 7 pseudogene 1	12	pseudo	HTR7P	4389	0.595398	1.51089	1.22036	1.19617	0.260454	0.677889	-6.19942
122060	SLAIN1	SLAIN motif family member 1	13	protein-coding	C13orf32	3715	0.593934	1.50936	1.52535	1.72253	0.117099	0.525682	-5.51658
79837	PIP4K2C	phosphatidylinositol-5-phosphate 4-kinase type 2 gamma	12	protein-coding	PIP5K2C	3390	0.593526	1.50893	7.60342	3.62531	0.00500273	0.145962	-2.42958
127002	ATXN7L2	ataxin 7 like 2	1	protein-coding	-	4735	0.593191	1.50858	2.16789	1.67351	0.126575	0.540963	-5.58636
286077	FAM83H	family with sequence similarity 83 member H	8	protein-coding	AI3	8289	0.592632	1.508	2.78722	2.2296	0.0510564	0.393965	-4.74341
644961	ACTG1P20	actin gamma 1 pseudogene 20	1	pseudo	-	2652	0.592344	1.50769	8.06221	0.493205	0.64571	0.890012	-6.7843
84069	PLEKHN1	pleckstrin homology domain containing N1	1	protein-coding	-	2560	0.591772	1.5071	4.11406	3.05712	0.0127294	0.225634	-3.37638
10395	DLC1	DLC1 Rho GTPase activating protein	8	protein-coding	ARHGAP7|HP|STARD12|p122-RhoGAP	9086	0.591374	1.50668	4.97084	3.32956	0.00810373	0.187195	-2.92047
114790	STK11IP	serine/threonine kinase 11 interacting protein	2	protein-coding	LIP1|LKB1IP|STK11IP1	4596	0.590603	1.50588	3.52123	1.90839	0.0867822	0.472455	-5.24304
9875	URB1	URB1 ribosome biogenesis 1 homolog (S, cerevisiae)	21	protein-coding	C21orf108|NPA1	10808	0.590498	1.50577	4.9812	3.02777	0.0133683	0.229017	-3.42556
645332	FAM86C2P	family with sequence similarity 86, member A pseudogene	11	pseudo	-	1859	0.590433	1.5057	0.104389	1.12547	0.287853	0.696357	-6.27802
55331	ACER3	alkaline ceramidase 3	11	protein-coding	APHC|PHCA	8534	0.589502	1.50473	3.79039	2.33136	0.0430658	0.371631	-4.57981
83931	STK40	serine/threonine kinase 40	1	protein-coding	SHIK|SgK495	3909	0.589149	1.50436	6.92326	3.86696	0.00339824	0.118192	-2.03373
7203	CCT3	chaperonin containing TCP1 subunit 3	1	protein-coding	CCT-gamma|CCTG|PIG48|TCP-1-gamma|TRIC5	2382	0.588826	1.50402	7.67808	4.37393	0.00154751	0.0727272	-1.22416
26018	LRIG1	leucine rich repeats and immunoglobulin like domains 1	3	protein-coding	LIG-1|LIG1	5534	0.588251	1.50342	6.06044	4.11857	0.0022899	0.0944871	-1.62807
5349	FXYD3	FXYD domain containing ion transport regulator 3	19	protein-coding	MAT8|PLML	2486	0.587768	1.50292	1.66875	1.71196	0.119086	0.527784	-5.53172
8728	ADAM19	ADAM metallopeptidase domain 19	5	protein-coding	FKSG34|MADDAM|MLTNB	8921	0.587158	1.50228	1.75243	1.34672	0.209128	0.634628	-6.02063
6875	TAF4B	TATA-box binding protein associated factor 4b	18	protein-coding	SPGF13|TAF2C2|TAFII105	5538	0.587048	1.50217	0.591786	1.20893	0.25574	0.675184	-6.18486
137392	FAM92A	family with sequence similarity 92 member A	8	protein-coding	FAM92A1	3338	0.586927	1.50204	-0.109475	0.907568	0.386413	0.75933	-6.49631
2043	EPHA4	EPH receptor A4	2	protein-coding	HEK8|SEK|TYRO1	6687	0.586901	1.50202	2.31517	1.6911	0.123098	0.534107	-5.56145
6405	SEMA3F	semaphorin 3F	3	protein-coding	SEMA-IV|SEMA4|SEMAK	4634	0.586898	1.50201	1.94634	1.85891	0.0940489	0.484063	-5.31716
5362	PLXNA2	plexin A2	1	protein-coding	OCT|PLXN2	13106	0.586891	1.50201	6.20097	3.89292	0.00326139	0.116291	-1.99156
1576	CYP3A4	cytochrome P450 family 3 subfamily A member 4	7	protein-coding	CP33|CP34|CYP3A|CYP3A3|CYPIIIA3|CYPIIIA4|HLP|NF-25|P450C3|P450PCN1	2885	0.586609	1.50171	0.239992	0.595829	0.568774	0.854864	-6.73381
57707	TLDC1	TBC/LysM-associated domain containing 1	16	protein-coding	KIAA1609	5940	0.586089	1.50117	5.43148	3.37631	0.00750436	0.180875	-2.84251
23443	SLC35A3	solute carrier family 35 member A3	1	protein-coding	AMRS	7231	0.585203	1.50025	5.86163	3.18294	0.0103255	0.207968	-3.16558
715	C1R	complement C1r	12	protein-coding	EDSPD1	2503	0.583427	1.4984	3.09229	2.00927	0.0735688	0.443854	-5.08934
374875	HSD11B1L	hydroxysteroid 11-beta dehydrogenase 1 like	19	protein-coding	11-DH3|11-beta-HSD3|HSD3|SCDR10|SCDR10B|SDR26C2	2122	0.582848	1.4978	-0.0854061	0.909399	0.385493	0.758932	-6.49464
146057	TTBK2	tau tubulin kinase 2	15	protein-coding	SCA11|TTBK	12242	0.582422	1.49736	3.63553	2.42083	0.0370615	0.353006	-4.43438
9337	CNOT8	CCR4-NOT transcription complex subunit 8	5	protein-coding	CAF1|CALIF|Caf1b|POP2|hCAF1	3338	0.582379	1.49732	2.10737	1.17519	0.269371	0.683992	-6.22236
4982	TNFRSF11B	TNF receptor superfamily member 11b	8	protein-coding	OCIF|OPG|PDB5|TR1	2346	0.582092	1.49702	7.71438	3.37815	0.0074817	0.180875	-2.83944
155061	ZNF746	zinc finger protein 746	7	protein-coding	PARIS	4297	0.580737	1.49561	5.17575	2.37808	0.0398199	0.360684	-4.50403
56919	DHX33	DEAH-box helicase 33	17	protein-coding	DDX33	5618	0.579823	1.49467	4.16909	2.90572	0.0163975	0.248901	-3.63007
79037	PVRIG	poliovirus receptor related immunoglobulin domain containing	7	protein-coding	C7orf15|CD112R	3496	0.579735	1.49457	1.58938	1.28036	0.23061	0.650321	-6.10128
10979	FERMT2	fermitin family member 2	14	protein-coding	KIND2|MIG2|PLEKHC1|UNC112|UNC112B|mig-2	3498	0.579461	1.49429	4.46841	2.83443	0.0184812	0.260829	-3.74936
1777	DNASE2	deoxyribonuclease 2, lysosomal	19	protein-coding	DNASE2A|DNL|DNL2	2008	0.579317	1.49414	0.134309	1.0391	0.324325	0.718328	-6.36902
85439	STON2	stonin 2	14	protein-coding	STN2|STNB|STNB2	13524	0.57883	1.49364	3.59895	2.05187	0.0685827	0.435336	-5.02349
54899	PXK	PX domain containing serine/threonine kinase like	3	protein-coding	MONAKA|SLOB	3264	0.57791	1.49268	2.77258	2.14671	0.0586134	0.41083	-4.87502
1114	CHGB	chromogranin B	20	protein-coding	SCG1	2652	0.577651	1.49242	1.4912	1.09118	0.301932	0.705452	-6.31483
124930	ANKRD13B	ankyrin repeat domain 13B	17	protein-coding	-	3335	0.577623	1.49239	1.30679	0.603692	0.567092	0.85412	-6.72518
7431	VIM	vimentin	10	protein-coding	CTRCT30|HEL113	3211	0.57752	1.49228	0.949706	0.935541	0.372734	0.751734	-6.47022
8560	DEGS1	delta 4-desaturase, sphingolipid 1	1	protein-coding	DEGS|DEGS-1|DES1|Des-1|FADS7|MIG15|MLD	2450	0.576944	1.49169	6.44825	4.00154	0.00274854	0.107846	-1.81586
9088	PKMYT1	protein kinase, membrane associated tyrosine/threonine 1	16	protein-coding	MYT1|PPP1R126	2546	0.576661	1.49139	0.709012	1.16331	0.272919	0.686129	-6.2364
22984	PDCD11	programmed cell death 11	10	protein-coding	ALG-4|ALG4|NFBP|RRP5	6526	0.576567	1.4913	5.80438	1.55394	0.16532	0.590625	-5.75626
8943	AP3D1	adaptor related protein complex 3 delta 1 subunit	19	protein-coding	ADTD|HPS10|hBLVR	5119	0.575918	1.49063	6.08288	2.77814	0.0203146	0.272327	-3.8434
79022	TMEM106C	transmembrane protein 106C	12	protein-coding	-	1588	0.575636	1.49033	8.52402	0.761132	0.484676	0.817156	-6.59855
338692	ANKRD13D	ankyrin repeat domain 13D	11	protein-coding	-	2847	0.57559	1.49029	4.35253	2.3007	0.0453355	0.377407	-4.62933
1953	MEGF6	multiple EGF like domains 6	1	protein-coding	EGFL3	8629	0.57482	1.48949	0.659796	1.48408	0.169992	0.59541	-5.84515
91694	LONRF1	LON peptidase N-terminal domain and ring finger 1	8	protein-coding	RNF191	4122	0.574127	1.48878	4.46384	2.94702	0.015301	0.242484	-3.56088
3110	MNX1	motor neuron and pancreas homeobox 1	7	protein-coding	HB9|HLXB9|HOXHB9|SCRA1	2614	0.574046	1.48869	1.29602	1.6181	0.138115	0.558866	-5.6639
55003	PAK1IP1	PAK1 interacting protein 1	6	protein-coding	MAK11|PIP1|WDR84|bA421M1,5|hPIP1	1999	0.573941	1.48858	6.2317	4.00074	0.00275199	0.107846	-1.81715
55902	ACSS2	acyl-CoA synthetase short chain family member 2	20	protein-coding	ACAS2|ACECS|ACS|ACSA|dJ1161H23,1	3283	0.573679	1.48831	0.190442	1.25299	0.23999	0.659328	-6.13372
9170	LPAR2	lysophosphatidic acid receptor 2	19	protein-coding	EDG-4|EDG4|LPA-2|LPA2	2872	0.573643	1.48828	3.90838	2.46788	0.0342435	0.344828	-4.3574
9146	HGS	hepatocyte growth factor-regulated tyrosine kinase substrate	17	protein-coding	HRS	3393	0.573591	1.48822	5.28741	1.90817	0.0905127	0.479311	-5.25365
2555	GABRA2	gamma-aminobutyric acid type A receptor alpha2 subunit	4	protein-coding	-	9277	0.572645	1.48725	2.24196	1.21956	0.252506	0.671998	-6.17221
133015	PACRGL	parkin coregulated like	4	protein-coding	C4orf28	2961	0.572376	1.48697	2.59995	1.6086	0.140188	0.561269	-5.67706
51660	MPC1	mitochondrial pyruvate carrier 1	6	protein-coding	BRP44L|CGI-129|MPYCD|dJ68L15,3	3260	0.57232	1.48691	5.42038	2.78464	0.0200939	0.271261	-3.83255
100287314	LINC00941	long intergenic non-protein coding RNA 941	12	ncRNA	-	1895	0.572275	1.48687	1.2764	1.52107	0.160604	0.58543	-5.79606
6781	STC1	stanniocalcin 1	8	protein-coding	STC	3877	0.572228	1.48682	5.1161	3.155	0.0108156	0.21104	-3.21237
5306	PITPNA	phosphatidylinositol transfer protein alpha	17	protein-coding	HEL-S-36|PI-TPalpha|PITPN|VIB1A	4339	0.571718	1.48629	6.28372	2.69417	0.0233969	0.292257	-3.98335
10331	B3GNT3	UDP-GlcNAc:betaGal beta-1,3-N-acetylglucosaminyltransferase 3	19	protein-coding	B3GAL-T8|B3GN-T3|B3GNT-3|HP10328|TMEM3|beta3Gn-T3	2833	0.571636	1.48621	5.39205	2.43973	0.0359031	0.350038	-4.4035
23019	CNOT1	CCR4-NOT transcription complex subunit 1	16	protein-coding	AD-005|CDC39|NOT1|NOT1H	9113	0.571308	1.48587	7.47876	0.876269	0.423747	0.781219	-6.50114
8538	BARX2	BARX homeobox 2	11	protein-coding	-	1912	0.571212	1.48577	0.419839	1.33801	0.211848	0.635698	-6.03137
4917	NTN3	netrin 3	16	protein-coding	NTN2L	1986	0.570999	1.48555	1.05996	1.39288	0.195197	0.621219	-5.9629
120939	TMEM52B	transmembrane protein 52B	12	protein-coding	C12orf59	3086	0.569854	1.48437	5.19624	2.16376	0.0572174	0.407671	-4.84958
637	BID	BH3 interacting domain death agonist	22	protein-coding	FP497	2660	0.569794	1.48431	2.68128	1.64982	0.131398	0.546493	-5.61968
218	ALDH3A1	aldehyde dehydrogenase 3 family member A1	17	protein-coding	ALDH3|ALDHIII	4166	0.569425	1.48393	0.949545	1.12142	0.289487	0.697299	-6.28241
58500	ZNF250	zinc finger protein 250	8	protein-coding	ZFP647|ZNF647	8432	0.568671	1.48316	1.1869	0.931777	0.37518	0.752217	-6.47311
29080	CCDC59	coiled-coil domain containing 59	12	protein-coding	BR22|HSPC128|TAP26	1744	0.567952	1.48242	4.05588	2.56096	0.0292788	0.319798	-4.20421
79917	MAGIX	MAGI family member, X-linked	X	protein-coding	JM10|PDZX	3561	0.56782	1.48228	1.49216	1.3033	0.222986	0.644537	-6.07372
138428	PTRH1	peptidyl-tRNA hydrolase 1 homolog	9	protein-coding	C9orf115|PTH1	1872	0.567407	1.48186	2.81575	1.91764	0.0854827	0.469467	-5.22908
79639	TMEM53	transmembrane protein 53	1	protein-coding	NET4	2711	0.566708	1.48114	3.16115	2.30967	0.0446591	0.375585	-4.61485
978	CDA	cytidine deaminase	1	protein-coding	CDD	960	0.565941	1.48035	5.18489	3.19427	0.0101334	0.20661	-3.14662
51181	DCXR	dicarbonyl and L-xylulose reductase	17	protein-coding	DCR|HCR2|HCRII|KIDCR|P34H|PNTSU|SDR20C1|XR	829	0.565092	1.47948	4.7232	2.46475	0.0344239	0.344828	-4.36252
3856	KRT8	keratin 8	12	protein-coding	CARD2|CK-8|CK8|CYK8|K2C8|K8|KO	2265	0.564936	1.47932	9.47062	3.09494	0.0119518	0.219135	-3.31299
55299	BRIX1	BRX1, biogenesis of ribosomes	5	protein-coding	BRIX|BXDC2	1273	0.564312	1.47868	6.33449	2.03886	0.0748046	0.445153	-5.06334
8273	SLC10A3	solute carrier family 10 member 3	X	protein-coding	DXS253E|P3	3291	0.564238	1.47861	5.04032	2.44284	0.0357157	0.349479	-4.39841
1789	DNMT3B	DNA methyltransferase 3 beta	20	protein-coding	ICF|ICF1|M,HsaIIIB	4630	0.564234	1.4786	1.38798	1.08942	0.30267	0.705649	-6.3167
5250	SLC25A3	solute carrier family 25 member 3	12	protein-coding	OK/SW-cl,48|PHC|PTP	2037	0.564157	1.47852	9.06751	2.4975	0.0346268	0.344828	-4.33648
10308	ZNF267	zinc finger protein 267	16	protein-coding	HZF2	3463	0.56413	1.4785	5.33164	2.73155	0.0219705	0.282189	-3.92111
124056	NOXO1	NADPH oxidase organizer 1	16	protein-coding	P41NOX|P41NOXA|P41NOXB|P41NOXC|SH3PXD5|SNX28	1636	0.563925	1.47829	-0.0785273	0.879725	0.400582	0.768507	-6.52142
134728	IRAK1BP1	interleukin 1 receptor associated kinase 1 binding protein 1	6	protein-coding	AIP70|SIMPL	4760	0.563676	1.47803	3.09334	2.3907	0.0389853	0.360628	-4.4835
8761	PABPC4	poly(A) binding protein cytoplasmic 4	1	protein-coding	APP-1|APP1|PABP4|iPABP	3204	0.563476	1.47783	1.14498	1.36301	0.204119	0.630133	-6.00041
11136	SLC7A9	solute carrier family 7 member 9	19	protein-coding	BAT1|CSNU3	2175	0.56335	1.4777	4.06379	2.32562	0.0434817	0.373366	-4.58909
1573	CYP2J2	cytochrome P450 family 2 subfamily J member 2	1	protein-coding	CPJ2|CYPIIJ2	1857	0.563222	1.47757	2.97274	2.2008	0.053569	0.400169	-4.78933
80207	OPA3	OPA3, outer mitochondrial membrane lipid metabolism regulator	19	protein-coding	MGA3	10879	0.562725	1.47706	1.71554	1.66009	0.129287	0.543988	-5.60527
1317	SLC31A1	solute carrier family 31 member 1	9	protein-coding	COPT1|CTR1	4778	0.56268	1.47701	6.4954	2.50489	0.0323526	0.335778	-4.29912
220323	OAF	out at first homolog	11	protein-coding	NS5ATP13TP2	1862	0.562667	1.477	7.46755	3.101	0.0118318	0.217911	-3.30284
161742	SPRED1	sprouty related EVH1 domain containing 1	15	protein-coding	NFLS|PPP1R147|hSpred1|spred-1	8183	0.562067	1.47638	4.4217	2.83822	0.0183639	0.260829	-3.74302
54985	HCFC1R1	host cell factor C1 regulator 1	16	protein-coding	HPIP	1127	0.561798	1.47611	3.733	2.53332	0.0306731	0.326878	-4.2498
100288695	LIMS4	LIM zinc finger domain containing 4	2	protein-coding	LIMS3L	3129	0.561789	1.4761	1.66724	1.62034	0.137631	0.557708	-5.66079
10452	TOMM40	translocase of outer mitochondrial membrane 40	19	protein-coding	C19orf1|D19S1177E|PER-EC1|PEREC1|TOM40	1890	0.561723	1.47603	3.71102	1.78958	0.105185	0.505607	-5.41947
3655	ITGA6	integrin subunit alpha 6	2	protein-coding	CD49f|ITGA6B|VLA-6	5810	0.561422	1.47572	6.25593	2.73493	0.0218461	0.281475	-3.91548
1155	TBCB	tubulin folding cofactor B	19	protein-coding	CG22|CKAP1|CKAPI	1577	0.561124	1.47542	5.26321	2.90722	0.0163562	0.24874	-3.62755
127544	RNF19B	ring finger protein 19B	1	protein-coding	IBRDC3|NKLAM	4970	0.56109	1.47538	6.54292	3.07663	0.012322	0.22438	-3.34367
79960	JADE1	jade family PHD finger 1	4	protein-coding	PHF17	8914	0.560899	1.47519	2.81274	1.64965	0.131433	0.546493	-5.61992
2539	G6PD	glucose-6-phosphate dehydrogenase	X	protein-coding	G6PD1	2518	0.560707	1.47499	5.3544	2.66345	0.0246386	0.295921	-4.03443
9761	MLEC	malectin	12	protein-coding	KIAA0152	11194	0.559882	1.47415	5.80153	1.13274	0.303656	0.706517	-6.25457
1027	CDKN1B	cyclin dependent kinase inhibitor 1B	12	protein-coding	CDKN4|KIP1|MEN1B|MEN4|P27KIP1	2523	0.559694	1.47396	6.04637	3.03394	0.0132314	0.228264	-3.41522
79034	C7orf26	chromosome 7 open reading frame 26	7	protein-coding	-	3229	0.559588	1.47385	5.48241	3.44725	0.00668112	0.171545	-2.72444
83475	DOHH	deoxyhypusine hydroxylase	19	protein-coding	HLRC1|hDOHH	2598	0.559177	1.47343	3.64724	2.55474	0.0295871	0.321456	-4.21448
84270	CARD19	caspase recruitment domain family member 19	9	protein-coding	BinCARD|C9orf89	2107	0.559168	1.47342	5.12039	3.41439	0.00705014	0.176004	-2.77909
6520	SLC3A2	solute carrier family 3 member 2	11	protein-coding	4F2|4F2HC|4T2HC|CD98|CD98HC|MDU1|NACAE	2902	0.559052	1.4733	8.8664	3.2754	0.0088605	0.193613	-3.01091
414149	ACBD7	acyl-CoA binding domain containing 7	10	protein-coding	bA455B2,2	3370	0.557888	1.47211	0.401056	0.826932	0.428433	0.782328	-6.56719
7139	TNNT2	troponin T2, cardiac type	1	protein-coding	CMD1D|CMH2|CMPD2|LVNC6|RCM3|TnTC|cTnT	1755	0.557798	1.47202	0.449253	1.06304	0.313878	0.713485	-6.34436
51379	CRLF3	cytokine receptor like factor 3	17	protein-coding	CREME-9|CREME9|CRLM9|CYTOR4|FRWS|p48,2	3376	0.557775	1.472	5.26771	3.04994	0.0128827	0.226064	-3.3884
7862	BRPF1	bromodomain and PHD finger containing 1	3	protein-coding	BR140|IDDDFP	5247	0.557381	1.47159	1.90798	1.88973	0.0894581	0.478982	-5.27109
127	ADH4	alcohol dehydrogenase 4 (class II), pi polypeptide	4	protein-coding	ADH-2|HEL-S-4	2140	0.557284	1.4715	5.29748	2.61691	0.0266469	0.308641	-4.11165
58480	RHOU	ras homolog family member U	1	protein-coding	ARHU|CDC42L1|G28K|WRCH1|hG28K	4758	0.555995	1.47018	7.30216	3.39525	0.0072747	0.178347	-2.81095
9057	SLC7A6	solute carrier family 7 member 6	16	protein-coding	LAT-2|LAT3|y+LAT-2	7637	0.555816	1.47	3.54065	2.14035	0.0592362	0.412826	-4.88505
57647	DHX37	DEAH-box helicase 37	12	protein-coding	DDX37|Dhr1	4915	0.555546	1.46972	4.32216	2.3942	0.0387568	0.359438	-4.47781
9382	COG1	component of oligomeric golgi complex 1	17	protein-coding	CDG2G|LDLB	3035	0.555326	1.4695	5.6101	3.00581	0.013868	0.233177	-3.46238
51135	IRAK4	interleukin 1 receptor associated kinase 4	12	protein-coding	IPD1|IRAK-4|NY-REN-64|REN64	6002	0.555313	1.46949	1.53427	1.28849	0.227884	0.648866	-6.09155
60673	ATG101	autophagy related 101	12	protein-coding	C12orf44	1437	0.555111	1.46928	6.16733	2.88546	0.0169641	0.251611	-3.66398
9516	LITAF	lipopolysaccharide induced TNF factor	16	protein-coding	PIG7|SIMPLE|TP53I7	4360	0.554947	1.46912	4.6988	1.63243	0.139848	0.560976	-5.64768
26508	HEYL	hes related family bHLH transcription factor with YRPW motif-like	1	protein-coding	HESR3|HEY3|HRT3|bHLHb33	4299	0.55459	1.46875	2.90083	2.02255	0.0719791	0.441647	-5.06887
388407	C17orf82	chromosome 17 open reading frame 82	17	protein-coding	-	1530	0.554386	1.46854	0.338891	1.2046	0.257333	0.676044	-6.18982
8178	ELL	elongation factor for RNA polymerase II	19	protein-coding	C19orf17|ELL1|MEN|PPP1R68	4448	0.554095	1.46825	4.94151	2.97553	0.0145882	0.23723	-3.51313
9948	WDR1	WD repeat domain 1	4	protein-coding	AIP1|HEL-S-52|NORI-1	3257	0.554053	1.4682	7.85128	3.34827	0.00785809	0.18465	-2.88925
29968	PSAT1	phosphoserine aminotransferase 1	9	protein-coding	EPIP|NLS2|PSA|PSAT|PSATD	2256	0.553957	1.46811	4.91915	2.52377	0.0311701	0.330753	-4.26554
64114	TMBIM1	transmembrane BAX inhibitor motif containing 1	2	protein-coding	LFG3|MST100|MSTP100|PP1201|RECS1	3592	0.553031	1.46716	8.58144	4.53172	0.00122031	0.0609874	-0.978858
4643	MYO1E	myosin IE	15	protein-coding	FSGS6|HuncM-IC|MYO1C	5110	0.552854	1.46698	8.32677	1.01543	0.357396	0.741282	-6.37087
252995	FNDC5	fibronectin type III domain containing 5	1	protein-coding	FRCP2|irisin	3195	0.552637	1.46676	1.16549	1.37442	0.20067	0.625055	-5.98614
358	AQP1	aquaporin 1 (Colton blood group)	7	protein-coding	AQP-CHIP|CHIP28|CO	3172	0.552333	1.46646	0.373131	1.1213	0.289535	0.697299	-6.28254
339005	WHAMMP3	WAS protein homolog associated with actin, golgi membranes and microtubules pseudogene 3	15	pseudo	WHAMML1|WHDC1L1	3589	0.551708	1.46582	0.275243	1.19521	0.260812	0.678211	-6.20051
2877	GPX2	glutathione peroxidase 2	14	protein-coding	GI-GPx|GPRP|GPRP-2|GPx-2|GPx-GI|GSHPX-GI|GSHPx-2	1499	0.551677	1.46579	3.83506	1.91092	0.0864254	0.472191	-5.23923
55150	C19orf73	chromosome 19 open reading frame 73	19	protein-coding	-	744	0.551454	1.46556	1.1179	1.15882	0.274656	0.687579	-6.24139
57563	KLHL8	kelch like family member 8	4	protein-coding	-	5855	0.550821	1.46492	3.61779	2.14003	0.0592682	0.412826	-4.88557
211	ALAS1	5'-aminolevulinate synthase 1	3	protein-coding	ALAS|ALAS-H|ALAS3|ALASH|MIG4	2463	0.55048	1.46457	5.09523	3.2419	0.00936486	0.198982	-3.06692
7157	TP53	tumor protein p53	17	protein-coding	BCC7|LFS1|P53|TRP53	3098	0.550466	1.46456	2.72442	1.95449	0.0804886	0.457046	-5.17322
339977	LRRC66	leucine rich repeat containing 66	4	protein-coding	-	4476	0.549729	1.46381	0.236617	0.864785	0.408333	0.773612	-6.53462
727897	MUC5B	mucin 5B, oligomeric mucus/gel-forming	11	protein-coding	MG1|MUC-5B|MUC5|MUC9	17916	0.549528	1.46361	0.183592	1.12882	0.286506	0.695698	-6.27438
7477	WNT7B	Wnt family member 7B	22	protein-coding	-	4128	0.549454	1.46353	1.86193	1.55678	0.151977	0.574177	-5.74798
891	CCNB1	cyclin B1	5	protein-coding	CCNB	2169	0.548812	1.46288	5.17053	1.2657	0.249517	0.668832	-6.11069
2235	FECH	ferrochelatase	18	protein-coding	EPP|FCE	7383	0.548438	1.4625	3.50979	2.35099	0.0416713	0.366272	-4.54801
6386	SDCBP	syndecan binding protein	8	protein-coding	MDA-9|MDA9|ST1|SYCL|TACIP18	2190	0.548315	1.46238	5.42277	1.91892	0.0881877	0.47612	-5.23552
23524	SRRM2	serine/arginine repetitive matrix 2	16	protein-coding	300-KD|CWF21|Cwc21|HSPC075|SRL300|SRm300	11013	0.547802	1.46186	8.16521	1.6087	0.155553	0.579376	-5.68593
3872	KRT17	keratin 17	17	protein-coding	39,1|CK-17|K17|PC|PC2|PCHC1	1574	0.547539	1.46159	5.15268	2.91812	0.0160601	0.247643	-3.6093
153768	PRELID2	PRELI domain containing 2	5	protein-coding	-	7554	0.547129	1.46118	5.95152	3.04881	0.0129071	0.22617	-3.3903
644815	FAM83G	family with sequence similarity 83 member G	17	protein-coding	PAWS1	2930	0.546935	1.46098	6.16442	3.62561	0.00500031	0.145962	-2.42909
7453	WARS	tryptophanyl-tRNA synthetase	14	protein-coding	GAMMA-2|IFI53|IFP53	3183	0.546141	1.46017	6.15965	3.225	0.0096304	0.202121	-3.09519
5606	MAP2K3	mitogen-activated protein kinase kinase 3	17	protein-coding	MAPKK3|MEK3|MKK3|PRKMK3|SAPKK-2|SAPKK2	2640	0.545951	1.45998	5.28936	3.28987	0.00865149	0.192578	-2.98674
9221	NOLC1	nucleolar and coiled-body phosphoprotein 1	10	protein-coding	NOPP130|NOPP140|NS5ATP13|P130	3970	0.54591	1.45994	7.7852	2.48643	0.0340359	0.343896	-4.33834
57143	ADCK1	aarF domain containing kinase 1	14	protein-coding	-	5992	0.54554	1.45957	1.01018	1.2568	0.238665	0.65775	-6.12923
22979	EFR3B	EFR3 homolog B	2	protein-coding	KIAA0953	7662	0.544903	1.45892	4.92636	2.83378	0.0185015	0.260829	-3.75045
23197	FAF2	Fas associated factor family member 2	5	protein-coding	ETEA|UBXD8|UBXN3B	4564	0.544694	1.45871	2.87565	1.83266	0.0981298	0.489209	-5.35611
153090	DAB2IP	DAB2 interacting protein	9	protein-coding	AF9Q34|AIP-1|AIP1|DIP1/2	8825	0.544559	1.45857	5.2397	0.33418	0.753722	0.929873	-6.86127
150786	WTH3DI	RAB6C-like	2	protein-coding	-	3667	0.54447	1.45848	4.01862	2.30376	0.0451034	0.377407	-4.62439
51247	PAIP2	poly(A) binding protein interacting protein 2	5	protein-coding	PAIP-2|PAIP2A	1741	0.544415	1.45843	4.91165	0.902351	0.405694	0.771989	-6.48313
26060	APPL1	adaptor protein, phosphotyrosine interacting with PH domain and leucine zipper 1	3	protein-coding	APPL|DIP13alpha|MODY14	6115	0.544114	1.45812	3.93859	2.26689	0.0479734	0.385341	-4.68371
1075	CTSC	cathepsin C	11	protein-coding	CPPI|DPP-I|DPP1|DPPI|HMS|JP|JPD|PALS|PDON1|PLS	7623	0.544081	1.45809	6.01081	2.7618	0.0208806	0.275862	-3.87067
1407	CRY1	cryptochrome circadian clock 1	12	protein-coding	DSPD|PHLL1	3381	0.543883	1.45789	3.48289	2.47733	0.0337035	0.342416	-4.3419
23057	NMNAT2	nicotinamide nucleotide adenylyltransferase 2	1	protein-coding	C1orf15|PNAT2	5765	0.543671	1.45768	1.47539	1.58831	0.144703	0.566706	-5.70498
23139	MAST2	microtubule associated serine/threonine kinase 2	1	protein-coding	MAST205|MTSSK	6647	0.543533	1.45754	5.59529	2.06699	0.0681159	0.433762	-5.00569
84275	SLC25A33	solute carrier family 25 member 33	1	protein-coding	BMSC-MCP|PNC1	1603	0.543351	1.45735	2.40862	2.02665	0.0714948	0.440402	-5.06254
84792	FAM220A	family with sequence similarity 220 member A	7	protein-coding	ACPIN1|C7orf70|SIPAR	2214	0.543295	1.4573	4.81575	3.02199	0.0134981	0.229317	-3.43525
7480	WNT10B	Wnt family member 10B	12	protein-coding	SHFM6|STHAG8|WNT-12	2459	0.543177	1.45718	3.00533	1.85385	0.0948225	0.484613	-5.32468
283638	CEP170B	centrosomal protein 170B	14	protein-coding	CEP170R|FAM68C|KIAA0284	7735	0.543175	1.45718	4.62935	3.00277	0.0139387	0.233177	-3.46748
54332	GDAP1	ganglioside induced differentiation associated protein 1	8	protein-coding	CMT4|CMT4A|CMTRIA	5031	0.54235	1.45634	4.3565	2.34099	0.0423763	0.367892	-4.56423
57478	USP31	ubiquitin specific peptidase 31	16	protein-coding	-	10919	0.542038	1.45603	4.70806	2.68112	0.0239165	0.293557	-4.00506
5473	PPBP	pro-platelet basic protein	4	protein-coding	B-TG1|Beta-TG|CTAP-III|CTAP3|CTAPIII|CXCL7|LA-PF4|LDGF|MDGF|NAP-2|PBP|SCYB7|TC1|TC2|TGB|TGB1|THBGB|THBGB1	1307	0.540992	1.45497	1.35099	1.40988	0.190271	0.61821	-5.94132
8110	DPF3	double PHD fingers 3	14	protein-coding	BAF45C|CERD4	11410	0.540729	1.45471	0.312773	0.955349	0.362934	0.744699	-6.45171
11001	SLC27A2	solute carrier family 27 member 2	15	protein-coding	ACSVL1|FACVL1|FATP2|HsT17226|VLACS|VLCS|hFACVL1	2391	0.540192	1.45417	5.10061	2.18206	0.0552669	0.404082	-4.81909
10138	YAF2	YY1 associated factor 2	12	protein-coding	-	9367	0.539916	1.45389	2.28354	1.72623	0.116411	0.525183	-5.51127
126003	TRAPPC5	trafficking protein particle complex 5	19	protein-coding	TRS31	850	0.539796	1.45377	1.59714	1.45818	0.176848	0.603825	-5.87908
80023	NRSN2	neurensin 2	20	protein-coding	C20orf98|dJ1103G7,6	2733	0.539281	1.45325	6.34978	2.60489	0.0271915	0.310261	-4.13156
90007	MIDN	midnolin	19	protein-coding	-	3922	0.539189	1.45316	6.46407	3.62999	0.00496511	0.145962	-2.42187
219855	SLC37A2	solute carrier family 37 member 2	11	protein-coding	pp11662	4248	0.539158	1.45312	0.29218	0.918756	0.38082	0.755726	-6.48604
124872	B4GALNT2	beta-1,4-N-acetyl-galactosaminyltransferase 2	17	protein-coding	B4GALT|GALGT2	2264	0.538776	1.45274	7.49582	0.926132	0.398304	0.767245	-6.45677
55210	ATAD3A	ATPase family, AAA domain containing 3A	1	protein-coding	HAYOS	2807	0.538528	1.45249	4.90412	2.94984	0.0152291	0.242484	-3.55617
84524	ZC3H8	zinc finger CCCH-type containing 8	2	protein-coding	Fliz1|ZC3HDC8	2066	0.538313	1.45227	3.91433	1.64788	0.132184	0.548502	-5.62275
554251	FBXO48	F-box protein 48	2	protein-coding	-	2780	0.5382	1.45216	0.677127	1.27841	0.23127	0.650484	-6.10361
9909	DENND4B	DENN domain containing 4B	1	protein-coding	KIAA0476	6212	0.537985	1.45194	5.63184	3.62297	0.00502168	0.145962	-2.43344
80006	TRAPPC13	trafficking protein particle complex 13	5	protein-coding	C5orf44	4341	0.537787	1.45174	4.43666	1.46213	0.181546	0.610093	-5.87397
1105	CHD1	chromodomain helicase DNA binding protein 1	5	protein-coding	-	6805	0.537465	1.45142	6.4429	1.38731	0.212687	0.636496	-5.96578
3455	IFNAR2	interferon alpha and beta receptor subunit 2	21	protein-coding	IFN-R|IFN-alpha-REC|IFNABR|IFNARB|IMD45	3163	0.53642	1.45037	6.31175	1.85831	0.100348	0.493523	-5.33221
25946	ZNF385A	zinc finger protein 385A	12	protein-coding	HZF|RZF|ZFP385|ZNF385	2779	0.53613	1.45008	3.02026	2.3178	0.0440552	0.37448	-4.60173
148423	C1orf52	chromosome 1 open reading frame 52	1	protein-coding	gm117	3391	0.535981	1.44993	4.88347	2.01818	0.072499	0.442424	-5.07562
91300	R3HDM4	R3H domain containing 4	19	protein-coding	C19orf22	1822	0.534684	1.44862	6.17807	3.29454	0.00858502	0.192512	-2.97893
58486	ZBED5	zinc finger BED-type containing 5	11	protein-coding	Buster1	2741	0.534445	1.44839	3.63511	1.92696	0.0841939	0.465989	-5.21501
2521	FUS	FUS RNA binding protein	16	protein-coding	ALS6|ETM4|FUS1|HNRNPP2|POMP75|TLS	5525	0.534415	1.44835	7.46288	4.19984	0.00201944	0.0869138	-1.49864
8507	ENC1	ectodermal-neural cortex 1	5	protein-coding	CCL28|ENC-1|KLHL35|KLHL37|NRPB|PIG10|TP53I10	5728	0.533537	1.44747	8.54313	2.82287	0.0188436	0.262687	-3.76868
3613	IMPA2	inositol monophosphatase 2	18	protein-coding	-	1940	0.533152	1.44709	4.82891	2.67978	0.0239704	0.293557	-4.00728
10801	2009-09-01	septin 9	17	protein-coding	AF17q25|MSF|MSF1|NAPB|PNUTL4|SINT1|SeptD1	8350	0.532056	1.44599	8.39597	3.41211	0.00707649	0.176004	-2.78288
80045	GPR157	G protein-coupled receptor 157	1	protein-coding	-	2179	0.531546	1.44548	6.33279	2.06182	0.0702388	0.438931	-5.02058
23760	PITPNB	phosphatidylinositol transfer protein beta	22	protein-coding	PI-TP-beta|PtdInsTP|VIB1B	3034	0.531532	1.44546	7.10932	3.2563	0.00914444	0.195752	-3.04283
27292	DIMT1	DIM1 dimethyladenosine transferase 1 homolog	5	protein-coding	DIM1|DIMT1L|HSA9761|HUSSY5	1639	0.531476	1.44541	5.13913	3.042	0.0130545	0.227383	-3.40171
29950	SERTAD1	SERTA domain containing 1	19	protein-coding	SEI1|TRIP-Br1	1205	0.531462	1.44539	4.8655	2.13161	0.0601022	0.414976	-4.89882
56902	PNO1	partner of NOB1 homolog	2	protein-coding	KHRBP1|RRP20	1978	0.531439	1.44537	6.58578	2.89447	0.0167096	0.249951	-3.6489
283489	CHAMP1	chromosome alignment maintaining phosphoprotein 1	13	protein-coding	C13orf8|CAMP|CHAMP|MRD40|ZNF828	3818	0.531328	1.44526	4.48716	1.82144	0.100135	0.493275	-5.37313
1472	CST4	cystatin S	20	protein-coding	-	736	0.531318	1.44525	0.258561	0.88127	0.399786	0.767993	-6.52004
6844	VAMP2	vesicle associated membrane protein 2	17	protein-coding	SYB2|VAMP-2	2588	0.531174	1.4451	4.12092	2.4654	0.0343862	0.344828	-4.36145
10265	IRX5	iroquois homeobox 5	16	protein-coding	HMMS|IRX-2a|IRXB2	2756	0.53115	1.44508	1.31555	1.39647	0.194147	0.620935	-5.95836
4828	NMB	neuromedin B	15	protein-coding	-	1030	0.531127	1.44506	1.79062	1.00824	0.338974	0.727805	-6.39935
4901	NRL	neural retina leucine zipper	14	protein-coding	D14S46E|NRL-MAF|RP27	5158	0.531109	1.44504	0.129381	0.944044	0.368394	0.747872	-6.46243
3764	KCNJ8	potassium voltage-gated channel subfamily J member 8	12	protein-coding	KIR6,1|uKATP-1	2405	0.531073	1.445	3.17459	1.90828	0.0867975	0.472455	-5.2432
3421	IDH3G	isocitrate dehydrogenase 3 (NAD(+)) gamma	X	protein-coding	H-IDHG	1723	0.529659	1.44359	6.73839	0.358704	0.736536	0.923444	-6.8512
3675	ITGA3	integrin subunit alpha 3	17	protein-coding	CD49C|FRP-2|GAP-B3|GAPB3|ILNEB|MSK18|VCA-2|VL3A|VLA3a	5027	0.529353	1.44328	5.19844	2.45968	0.034719	0.344828	-4.37084
79735	TBC1D17	TBC1 domain family member 17	19	protein-coding	-	2735	0.529301	1.44323	4.23141	0.3347	0.753356	0.929873	-6.86106
25805	BAMBI	BMP and activin membrane bound inhibitor	10	protein-coding	NMA	1724	0.529141	1.44307	6.69603	3.85147	0.00348283	0.119564	-2.05895
7040	TGFB1	transforming growth factor beta 1	19	protein-coding	CED|DPD1|LAP|TGFB|TGFbeta	2586	0.528184	1.44211	6.32099	3.02508	0.0134286	0.229317	-3.43007
6897	TARS	threonyl-tRNA synthetase	5	protein-coding	ThrRS	3166	0.527987	1.44192	5.78534	0.986954	0.36629	0.746952	-6.40266
10300	KATNB1	katanin regulatory subunit B1	16	protein-coding	KAT|LIS6	3106	0.527244	1.44117	2.89669	1.97184	0.0782327	0.450082	-5.14675
84302	TMEM246	transmembrane protein 246	9	protein-coding	C9orf125	4543	0.527059	1.44099	2.13128	1.72541	0.116563	0.525262	-5.51245
64919	BCL11B	B-cell CLL/lymphoma 11B	14	protein-coding	ATL1|ATL1-alpha|ATL1-beta|ATL1-delta|ATL1-gamma|CTIP-2|CTIP2|IMD49|RIT1|ZNF856B|hRIT1-alpha	8068	0.526975	1.4409	1.54363	1.56264	0.150601	0.572974	-5.74002
6428	SRSF3	serine and arginine rich splicing factor 3	6	protein-coding	SFRS3|SRp20	3600	0.526576	1.44051	9.0492	2.98591	0.0143371	0.235132	-3.49573
160428	ALDH1L2	aldehyde dehydrogenase 1 family member L2	12	protein-coding	mtFDH	8520	0.526135	1.44007	0.971028	1.07534	0.308612	0.70968	-6.33153
677823	SNORA80E	small nucleolar RNA, H/ACA box 80E	1	snoRNA	ACA42|SNORA42	134	0.525719	1.43965	4.99946	1.0117	0.352112	0.736996	-6.38138
101	ADAM8	ADAM metallopeptidase domain 8	10	protein-coding	CD156|CD156a|MS2	4232	0.525705	1.43964	1.67865	1.42282	0.18659	0.617736	-5.92477
144983	HNRNPA1L2	heterogeneous nuclear ribonucleoprotein A1-like 2	13	protein-coding	-	2365	0.525292	1.43922	3.81486	2.26535	0.048097	0.385345	-4.68618
645683	RPL13AP3	ribosomal protein L13a pseudogene 3	14	pseudo	RPL13A_11_1370	1473	0.524857	1.43879	1.27138	0.997562	0.343071	0.731846	-6.41073
8161	COIL	coilin	17	protein-coding	CLN80|p80-coilin	2634	0.524103	1.43804	3.87757	0.539635	0.613971	0.872611	-6.7588
26517	TIMM13	translocase of inner mitochondrial membrane 13	19	protein-coding	TIM13|TIM13B|TIMM13A|TIMM13B|ppv1	1995	0.523665	1.4376	5.55276	0.544671	0.612119	0.872204	-6.75428
79628	SH3TC2	SH3 domain and tetratricopeptide repeats 2	5	protein-coding	CMT4C|MNMN	26580	0.523425	1.43736	2.38571	1.98671	0.0763475	0.449182	-5.124
440093	H3F3C	H3 histone family member 3C	12	protein-coding	H3,5	1057	0.52335	1.43729	7.70498	2.53363	0.0306573	0.326878	-4.2493
723972	ANP32AP1	acidic nuclear phosphoprotein 32 family member A pseudogene 1	15	pseudo	-	738	0.523301	1.43724	0.505393	0.980462	0.351019	0.736735	-6.4275
7884	SLBP	stem-loop binding protein	4	protein-coding	HBP	2116	0.522949	1.43689	5.90945	2.25655	0.0488096	0.387392	-4.70029
6975	TECTB	tectorin beta	10	protein-coding	-	2952	0.522712	1.43665	0.680847	1.0131	0.335965	0.726296	-6.39529
55332	DRAM1	DNA damage regulated autophagy modulator 1	12	protein-coding	DRAM	3568	0.522471	1.43641	4.38696	2.12607	0.060657	0.415653	-4.90753
147968	CAPN12	calpain 12	19	protein-coding	-	3398	0.522463	1.43641	0.807671	1.29368	0.226158	0.647539	-6.08532
55964	2003-09-01	septin 3	22	protein-coding	SEP3|bK250D10,3	4656	0.521982	1.43593	1.52564	1.07154	0.310231	0.71039	-6.33551
5462	POU5F1B	POU class 5 homeobox 1B	8	protein-coding	OCT4-PG1|OCT4PG1|OTF3C|OTF3P1|POU5F1P1|POU5F1P4|POU5FLC20|POU5FLC8	1599	0.52158	1.43553	1.99183	1.41535	0.188707	0.61821	-5.93434
5090	PBX3	PBX homeobox 3	9	protein-coding	-	3315	0.521294	1.43524	1.24751	1.02255	0.3317	0.723666	-6.3858
10018	BCL2L11	BCL2 like 11	2	protein-coding	BAM|BIM|BOD	9649	0.521191	1.43514	5.48405	2.8953	0.0166864	0.249951	-3.64751
83983	TSSK6	testis specific serine kinase 6	19	protein-coding	CT72|FKSG82|SSTK|TSSK4	1442	0.521169	1.43512	0.0227962	0.974001	0.354057	0.738161	-6.43378
219902	TMEM136	transmembrane protein 136	11	protein-coding	-	4970	0.521139	1.43509	1.44514	1.37757	0.199728	0.624488	-5.98219
51121	RPL26L1	ribosomal protein L26 like 1	5	protein-coding	RPL26P1	989	0.519775	1.43373	2.91192	1.72178	0.11724	0.525682	-5.51767
6497	SKI	SKI proto-oncogene	1	protein-coding	SGS|SKV	5978	0.519771	1.43373	5.3327	2.69355	0.0234215	0.292257	-3.98439
675	BRCA2	BRCA2, DNA repair associated	13	protein-coding	BRCC2|BROVCA2|FACD|FAD|FAD1|FANCD|FANCD1|GLM3|PNCA2|XRCC11	11854	0.519329	1.43329	2.03492	1.13462	0.284185	0.693211	-6.26806
654790	PCP4L1	Purkinje cell protein 4 like 1	1	protein-coding	IQM1	1424	0.519299	1.43326	3.65437	2.10011	0.0633242	0.423982	-4.94827
22868	FASTKD2	FAST kinase domains 2	2	protein-coding	KIAA0971	6945	0.51927	1.43323	4.58397	2.81682	0.019036	0.263237	-3.77879
51182	HSPA14	heat shock protein family A (Hsp70) member 14	10	protein-coding	HSP70-4|HSP70L1	6250	0.518991	1.43295	5.07865	2.25377	0.0490366	0.388035	-4.70474
59272	ACE2	angiotensin I converting enzyme 2	X	protein-coding	ACEH	4988	0.518921	1.43288	5.59206	2.28015	0.0469218	0.381099	-4.66241
57103	TIGAR	TP53 induced glycolysis regulatory phosphatase	12	protein-coding	C12orf5|FR2BP	8229	0.518625	1.43259	3.56065	2.14023	0.0592477	0.412826	-4.88524
3394	IRF8	interferon regulatory factor 8	16	protein-coding	H-ICSBP|ICSBP|ICSBP1|IMD32A|IMD32B|IRF-8	2662	0.517964	1.43193	4.37374	1.30371	0.230234	0.650301	-6.06968
79705	LRRK1	leucine rich repeat kinase 1	15	protein-coding	RIPK6|Roco1	8114	0.517949	1.43192	2.98531	2.04124	0.0697953	0.43746	-5.03996
117178	SSX2IP	SSX family member 2 interacting protein	1	protein-coding	ADIP|hMsd1	6198	0.517944	1.43191	4.7491	2.7619	0.0208769	0.275862	-3.87049
84851	TRIM52	tripartite motif containing 52	5	protein-coding	RNF102	2328	0.517668	1.43164	0.139779	0.849588	0.416323	0.777855	-6.54784
94134	ARHGAP12	Rho GTPase activating protein 12	10	protein-coding	-	5105	0.517351	1.43132	4.73059	0.802213	0.457201	0.800942	-6.57066
1591	CYP24A1	cytochrome P450 family 24 subfamily A member 1	20	protein-coding	CP24|CYP24|HCAI|HCINF1|P450-CC24	3446	0.517289	1.43126	0.658893	0.926352	0.377056	0.75335	-6.479
55246	CCDC25	coiled-coil domain containing 25	8	protein-coding	-	3704	0.51589	1.42988	3.93165	0.564841	0.597639	0.867018	-6.74352
23314	SATB2	SATB homeobox 2	2	protein-coding	GLSS	7278	0.515729	1.42972	2.72766	1.73153	0.11543	0.52455	-5.50365
163154	PRR22	proline rich 22	19	protein-coding	-	1392	0.515589	1.42958	0.889917	0.938007	0.371334	0.751118	-6.46812
4540	ND5	NADH dehydrogenase, subunit 5 (complex I)	MT	protein-coding	MTND5	1812	0.515365	1.42936	-0.23442	0.694787	0.503725	0.824848	-6.67082
10505	SEMA4F	ssemaphorin 4F	2	protein-coding	M-SEMA|PRO2353|S4F|SEMAM|SEMAW|m-Sema-M	11165	0.515201	1.42919	2.51852	1.58659	0.145092	0.56693	-5.70735
9524	TECR	trans-2,3-enoyl-CoA reductase	19	protein-coding	GPSN2|MRT14|SC2|TER	1402	0.514774	1.42877	7.51358	1.04236	0.343431	0.73204	-6.34612
90019	SYT8	synaptotagmin 8	11	protein-coding	-	2793	0.514475	1.42847	1.97701	1.20741	0.256297	0.675612	-6.1866
51559	NT5DC3	5'-nucleotidase domain containing 3	12	protein-coding	TU12B1-TY|TU12B1TY	7536	0.514182	1.42818	3.05187	1.73666	0.114491	0.523227	-5.49628
23221	RHOBTB2	Rho related BTB domain containing 2	8	protein-coding	DBC2	6119	0.514043	1.42805	6.58862	3.71462	0.00433286	0.137987	-2.28264
2194	FASN	fatty acid synthase	17	protein-coding	FAS|OA-519|SDR27X1	8517	0.513931	1.42794	7.61136	2.30926	0.0457624	0.378249	-4.62502
80142	PTGES2	prostaglandin E synthase 2	9	protein-coding	C9orf15|GBF-1|GBF1|PGES2|mPGES-2	2424	0.513436	1.42745	5.46773	2.45631	0.0349158	0.345943	-4.37635
21	ABCA3	ATP binding cassette subfamily A member 3	16	protein-coding	ABC-C|ABC3|EST111653|LBM180|SMDP3	6623	0.51313	1.42714	5.65849	1.16059	0.289684	0.697299	-6.22712
57458	TMCC3	transmembrane and coiled-coil domain family 3	12	protein-coding	-	6106	0.512913	1.42693	1.25939	0.957778	0.361769	0.744166	-6.44939
57621	ZBTB2	zinc finger and BTB domain containing 2	6	protein-coding	ZNF437	3638	0.512329	1.42635	4.99131	1.05118	0.33347	0.725072	-6.34302
51537	MTFP1	mitochondrial fission process 1	22	protein-coding	HSPC242|MTP18	1278	0.511505	1.42554	3.61131	2.30093	0.0453181	0.377407	-4.62896
55636	CHD7	chromodomain helicase DNA binding protein 7	8	protein-coding	CRG|HH5|IS3|KAL5	13352	0.511474	1.42551	4.6989	2.34697	0.0419534	0.366272	-4.55454
79650	USB1	U6 snRNA biogenesis phosphodiesterase 1	16	protein-coding	C16orf57|HVSL1|Mpn1|PN|hUsb1	4955	0.511184	1.42522	5.39423	3.10934	0.0116686	0.216116	-3.28885
57418	WDR18	WD repeat domain 18	19	protein-coding	Ipi3|R32184_1	1551	0.510943	1.42498	6.22551	2.65503	0.0249905	0.296967	-4.04842
56938	ARNTL2	aryl hydrocarbon receptor nuclear translocator like 2	12	protein-coding	BMAL2|CLIF|MOP9|PASD9|bHLHe6	7746	0.510912	1.42495	3.40933	2.15919	0.0574104	0.407671	-4.85531
91442	FAAP24	Fanconi anemia core complex associated protein 24	19	protein-coding	C19orf40	1604	0.51079	1.42483	1.64656	1.03723	0.325154	0.718843	-6.37093
79892	MCMBP	minichromosome maintenance complex binding protein	10	protein-coding	C10orf119|MCM-BP	4578	0.510771	1.42481	6.35365	3.32827	0.00812089	0.187239	-2.92261
199731	CADM4	cell adhesion molecule 4	19	protein-coding	IGSF4C|NECL4|Necl-4|TSLL2|synCAM4	2179	0.510694	1.42474	4.3752	2.42052	0.037081	0.353006	-4.43489
389421	LIN28B	lin-28 homolog B	6	protein-coding	CSDD2	5796	0.510061	1.42411	2.08858	1.81241	0.101389	0.49659	-5.38598
6575	SLC20A2	solute carrier family 20 member 2	8	protein-coding	GLVR-2|GLVR2|IBGC1|IBGC3|MLVAR|PIT-2|PIT2|RAM1|Ram-1	5091	0.510053	1.4241	5.7132	3.11744	0.0115125	0.215217	-3.27529
80115	BAIAP2L2	BAI1 associated protein 2 like 2	22	protein-coding	-	3663	0.509955	1.42401	6.47653	2.60274	0.0272903	0.31081	-4.13513
130557	ZNF513	zinc finger protein 513	2	protein-coding	HMFT0656|RP58	2460	0.509458	1.42351	4.40978	1.96401	0.0792432	0.452958	-5.15871
3419	IDH3A	isocitrate dehydrogenase 3 (NAD(+)) alpha	15	protein-coding	-	2935	0.508937	1.423	5.88443	2.85944	0.0177213	0.256938	-3.70753
23076	RRP1B	ribosomal RNA processing 1B	21	protein-coding	KIAA0179|NNP1L|Nnp1|PPP1R136|RRP1	5087	0.508887	1.42295	6.2828	2.87884	0.0171535	0.253499	-3.67506
9901	SRGAP3	SLIT-ROBO Rho GTPase activating protein 3	3	protein-coding	ARHGAP14|MEGAP|SRGAP2|WRP	10413	0.508855	1.42292	2.0412	1.3313	0.213964	0.637628	-6.03962
55240	STEAP3	STEAP3 metalloreductase	2	protein-coding	AHMIO2|STMP3|TSAP6|dudlin-2|dudulin-2|pHyde	4740	0.508661	1.42273	4.15511	2.24262	0.0499587	0.390638	-4.7226
10618	TGOLN2	trans-golgi network protein 2	2	protein-coding	TGN38|TGN46|TGN48|TGN51|TTGN2	6424	0.50823	1.4223	1.04574	1.19047	0.262582	0.679324	-6.20589
648	BMI1	BMI1 proto-oncogene, polycomb ring finger	10	protein-coding	FLVI2/BMI1|PCGF4|RNF51|flvi-2/bmi-1	3430	0.507918	1.422	3.7739	2.2969	0.0456246	0.378064	-4.63545
22859	ADGRL1	adhesion G protein-coupled receptor L1	19	protein-coding	CIRL1|CL1|LEC2|LPHN1	8301	0.507851	1.42193	2.52376	1.85782	0.0942154	0.484063	-5.31878
89944	GLB1L2	galactosidase beta 1 like 2	11	protein-coding	MST114|MSTP114	3365	0.507672	1.42175	4.64714	2.91711	0.0160873	0.247643	-3.61099
65986	ZBTB10	zinc finger and BTB domain containing 10	8	protein-coding	RINZF	10212	0.507651	1.42173	3.43199	2.31624	0.0441709	0.37448	-4.60425
221960	CCZ1B	CCZ1 homolog B, vacuolar protein trafficking and biogenesis associated	7	protein-coding	C7orf28B|H_NH0577018,2	1836	0.507395	1.42148	3.87025	1.97338	0.0780364	0.450082	-5.14441
11228	RASSF8	Ras association domain family member 8	12	protein-coding	C12orf2|HOJ1	7068	0.507308	1.4214	1.72811	1.41193	0.189682	0.61821	-5.9387
53	ACP2	acid phosphatase 2, lysosomal	11	protein-coding	LAP	2316	0.506825	1.42092	5.07118	0.706259	0.512305	0.829315	-6.64512
25855	BRMS1	breast cancer metastasis suppressor 1	11	protein-coding	-	1437	0.506515	1.42061	6.29266	2.39488	0.0387129	0.359438	-4.4767
133418	EMB	embigin	5	protein-coding	GP70	4465	0.506253	1.42036	0.82453	1.00396	0.34013	0.728954	-6.40439
25807	RHBDD3	rhomboid domain containing 3	22	protein-coding	C22orf3|HS984G1A|PTAG	1977	0.505882	1.41999	3.84204	2.18903	0.0546294	0.402937	-4.80803
7030	TFE3	transcription factor binding to IGHM enhancer 3	X	protein-coding	RCCP2|RCCX1|TFEA|bHLHe33	3497	0.505644	1.41976	5.7022	2.81913	0.0189623	0.262687	-3.77493
25851	TECPR1	tectonin beta-propeller repeat containing 1	7	protein-coding	-	5745	0.50544	1.41956	3.07601	2.16124	0.0572148	0.407671	-4.85207
201931	TMEM192	transmembrane protein 192	4	protein-coding	-	4547	0.504913	1.41904	4.72664	1.69324	0.123914	0.535564	-5.55982
481	ATP1B1	ATPase Na+/K+ transporting subunit beta 1	1	protein-coding	ATP1B	2200	0.504627	1.41876	9.57844	2.47882	0.0339226	0.343717	-4.34351
51073	MRPL4	mitochondrial ribosomal protein L4	19	protein-coding	CGI-28|L4mt	2404	0.504618	1.41875	5.0144	2.74023	0.0216519	0.279855	-3.90664
3588	IL10RB	interleukin 10 receptor subunit beta	21	protein-coding	CDW210B|CRF2-4|CRFB4|D21S58|D21S66|IL-10R2	1961	0.504411	1.41854	4.93209	2.60763	0.0270663	0.309408	-4.12702
51491	NOP16	NOP16 nucleolar protein	5	protein-coding	HSPC111|HSPC185	1994	0.50437	1.4185	6.24494	1.7151	0.12512	0.537607	-5.5354
79709	COLGALT1	collagen beta(1-O)galactosyltransferase 1	19	protein-coding	GLT25D1	3784	0.504225	1.41836	7.24849	3.15063	0.0108944	0.211108	-3.21969
93129	ORAI3	ORAI calcium release-activated calcium modulator 3	16	protein-coding	TMEM142C	2188	0.504217	1.41835	1.45776	0.999297	0.342272	0.731031	-6.40902
10318	TNIP1	TNFAIP3 interacting protein 1	5	protein-coding	ABIN-1|NAF1|VAN|nip40-1	3493	0.503972	1.41811	8.2376	4.12386	0.00227116	0.0941149	-1.61961
23368	PPP1R13B	protein phosphatase 1 regulatory subunit 13B	14	protein-coding	ASPP1|p53BP2-like|p85	6016	0.503825	1.41797	4.67078	2.10841	0.0624599	0.421647	-4.93527
9567	GTPBP1	GTP binding protein 1	22	protein-coding	GP-1|GP1|HSPC018	7564	0.503512	1.41766	7.20439	2.50056	0.0324117	0.335778	-4.30374
80853	KDM7A	lysine demethylase 7A	7	protein-coding	JHDM1D	9374	0.503327	1.41748	4.95049	2.91614	0.0161135	0.247643	-3.61262
6339	SCNN1D	sodium channel epithelial 1 delta subunit	1	protein-coding	ENaCd|ENaCdelta|SCNED|dNaCh	5477	0.503211	1.41736	1.5805	1.10298	0.297029	0.702536	-6.30226
5471	PPAT	phosphoribosyl pyrophosphate amidotransferase	4	protein-coding	ATASE|GPAT|PRAT	3703	0.50297	1.41713	5.55939	2.93896	0.0155091	0.24373	-3.5744
10528	NOP56	NOP56 ribonucleoprotein	20	protein-coding	NOL5A|SCA36	2193	0.502932	1.41709	8.04684	2.91211	0.0162228	0.247806	-3.61937
84629	TNRC18	trinucleotide repeat containing 18	7	protein-coding	CAGL79|TNRC18A	11262	0.502894	1.41705	5.64935	3.06833	0.0124937	0.225034	-3.35759
84669	USP32	ubiquitin specific peptidase 32	17	protein-coding	NY-REN-60|USP10	7568	0.502515	1.41668	6.75184	2.99062	0.0142245	0.234198	-3.48783
2107	ETF1	eukaryotic translation termination factor 1	5	protein-coding	D5S1995|ERF|ERF1|RF1|SUP45L1|TB3-1	4264	0.502502	1.41667	5.8197	1.30565	0.235329	0.655046	-6.06457
23545	ATP6V0A2	ATPase H+ transporting V0 subunit a2	12	protein-coding	A2|ARCL|ARCL2A|ATP6A2|ATP6N1D|J6B7|RTF|STV1|TJ6|TJ6M|TJ6S|VPH1|WSS	6643	0.502006	1.41618	3.51842	1.87333	0.0918749	0.480918	-5.29565
734	OSGIN2	oxidative stress induced growth inhibitor family member 2	8	protein-coding	C8orf1|hT41	4738	0.501864	1.41604	5.13928	2.60134	0.0273547	0.311255	-4.13745
157769	FAM91A1	family with sequence similarity 91 member A1	8	protein-coding	-	5583	0.501578	1.41576	6.15336	3.31513	0.00829862	0.188502	-2.94455
440925	LINC01124	long intergenic non-protein coding RNA 1124	2	ncRNA	-	2129	0.501406	1.41559	2.65351	1.45771	0.176973	0.603825	-5.87968
728658	RPL13AP5	ribosomal protein L13a pseudogene 5	10	pseudo	RPL13A_8_1086|bA196N24,2	658	0.501281	1.41547	7.62946	1.20905	0.274494	0.687579	-6.17162
7474	WNT5A	Wnt family member 5A	3	protein-coding	hWNT5A	12703	0.501071	1.41526	1.15541	0.943142	0.368832	0.748527	-6.46328
8313	AXIN2	axin 2	17	protein-coding	AXIL|ODCRCS	5294	0.500938	1.41513	2.9636	1.78595	0.1058	0.505607	-5.42477
83401	ELOVL3	ELOVL fatty acid elongase 3	10	protein-coding	CIG-30|CIG30	1976	0.50077	1.41497	1.23442	1.2383	0.245151	0.665417	-6.15091
26958	COPG2	coatomer protein complex subunit gamma 2	7	protein-coding	2-COP|gamma-2-COP	4031	0.500697	1.4149	4.00038	1.93543	0.0830372	0.463813	-5.20218
54567	DLL4	delta like canonical Notch ligand 4	15	protein-coding	AOS6|hdelta2	3420	0.500315	1.41452	1.82512	1.46579	0.174808	0.599775	-5.86914
84154	RPF2	ribosome production factor 2 homolog	6	protein-coding	BXDC1|bA397G5,4	3692	0.499732	1.41395	5.17905	2.38077	0.0396405	0.360684	-4.49966
6015	RING1	ring finger protein 1	6	protein-coding	RING1A|RNF1	1738	0.499343	1.41357	0.37094	1.13893	0.282466	0.693084	-6.26333
79056	PRRG4	proline rich and Gla domain 4	11	protein-coding	PRGP4|TMG4	5699	0.499343	1.41357	0.380893	1.02292	0.331535	0.723666	-6.38543
84108	PCGF6	polycomb group ring finger 6	10	protein-coding	MBLR|RNF134	2230	0.498926	1.41316	0.443914	0.910049	0.385168	0.758932	-6.49404
9818	NUP58	nucleoporin 58	13	protein-coding	NUP45|NUPL1|PRO2463	5123	0.498575	1.41282	6.75007	3.12596	0.0113504	0.214611	-3.26101
11076	TPPP	tubulin polymerization promoting protein	5	protein-coding	TPPP/p25|TPPP1|p24|p25|p25alpha	6188	0.49822	1.41247	0.874987	0.951106	0.364977	0.746042	-6.45574
10903	MTMR11	myotubularin related protein 11	1	protein-coding	CRA	3851	0.498178	1.41243	6.64504	1.60188	0.151292	0.573833	-5.69195
55096	EBLN2	endogenous Bornavirus like nucleoprotein 2	3	protein-coding	EBLN-2	1679	0.497979	1.41223	3.18109	1.97826	0.0774133	0.449599	-5.13693
7597	ZBTB25	zinc finger and BTB domain containing 25	14	protein-coding	C14orf51|KUP|ZNF46	5121	0.49792	1.41218	3.30553	1.8493	0.0955244	0.484656	-5.33145
23481	PES1	pescadillo ribosomal biogenesis factor 1	22	protein-coding	NOP7|PES	2871	0.497889	1.41215	6.63552	2.63602	0.0258029	0.303418	-4.07996
10171	RCL1	RNA terminal phosphate cyclase like 1	9	protein-coding	RNAC|RPCL1	2349	0.497693	1.41195	4.17604	2.66024	0.0247721	0.295965	-4.03976
27161	AGO2	argonaute 2, RISC catalytic component	8	protein-coding	CASC7|EIF2C2|LINC00980|PPD|Q10	15013	0.497412	1.41168	4.73724	0.741966	0.490603	0.821813	-6.61914
3267	AGFG1	ArfGAP with FG repeats 1	2	protein-coding	HRB|RAB|RIP	10572	0.497064	1.41134	0.281542	1.13566	0.283767	0.693089	-6.26691
80185	TTI2	TELO2 interacting protein 2	8	protein-coding	C8orf41|MRT39	2763	0.497054	1.41133	3.06609	1.58178	0.146184	0.567552	-5.71393
51409	HEMK1	HemK methyltransferase family member 1	3	protein-coding	HEMK|MTQ1	10425	0.497002	1.41128	2.75446	1.71468	0.118572	0.526578	-5.52783
192111	PGAM5	PGAM family member 5, mitochondrial serine/threonine protein phosphatase	12	protein-coding	BXLBV68	3254	0.496979	1.41125	6.50888	2.68646	0.0237026	0.293557	-3.99618
2355	FOSL2	FOS like 2, AP-1 transcription factor subunit	2	protein-coding	FRA2	8562	0.496973	1.41125	7.31759	3.67819	0.00459405	0.140176	-2.3425
27245	AHDC1	AT-hook DNA binding motif containing 1	1	protein-coding	MRD25	6771	0.496842	1.41112	0.977902	1.29741	0.224923	0.646741	-6.08083
124411	ZNF720	zinc finger protein 720	16	protein-coding	-	4298	0.496451	1.41074	1.78562	1.50228	0.165315	0.590625	-5.82109
25864	ABHD14A	abhydrolase domain containing 14A	3	protein-coding	DORZ1	1108	0.496085	1.41038	2.0173	1.61042	0.139788	0.560976	-5.67454
84946	LTV1	LTV1 ribosome biogenesis factor	6	protein-coding	C6orf93|dJ468K18,4	1814	0.495907	1.41021	5.77307	3.25455	0.00917097	0.195892	-3.04576
51727	CMPK1	cytidine/uridine monophosphate kinase 1	1	protein-coding	CK|CMK|CMPK|UMK|UMP-CMPK|UMPK	3508	0.495861	1.41016	6.45392	1.42874	0.197326	0.622158	-5.91562
4935	GPR143	G protein-coupled receptor 143	X	protein-coding	NYS6|OA1	1821	0.495651	1.40996	2.21292	0.921799	0.382078	0.756963	-6.48027
2318	FLNC	filamin C	7	protein-coding	ABP-280|ABP280A|ABPA|ABPL|CMH26|FLN2|MFM5|MPD4|RCM5	9138	0.495231	1.40955	9.59431	3.79479	0.00381144	0.125675	-2.15137
93100	NAPRT	nicotinate phosphoribosyltransferase	8	protein-coding	NAPRT1|PP3856	3099	0.495158	1.40948	-0.398799	0.690028	0.506582	0.82609	-6.67425
1977	EIF4E	eukaryotic translation initiation factor 4E	4	protein-coding	AUTS19|CBP|EIF4E1|EIF4EL1|EIF4F|eIF-4E	5919	0.494856	1.40918	3.36393	1.22134	0.253869	0.67351	-6.16882
23670	TMEM2	transmembrane protein 2	9	protein-coding	-	6618	0.494684	1.40901	3.21483	1.08784	0.307725	0.708948	-6.31443
7852	CXCR4	C-X-C motif chemokine receptor 4	2	protein-coding	CD184|D2S201E|FB22|HM89|HSY3RR|LAP-3|LAP3|LCR1|LESTR|NPY3R|NPYR|NPYRL|NPYY3R|WHIM|WHIMS	2005	0.494378	1.40871	0.334445	0.998335	0.342715	0.731595	-6.40997
5019	OXCT1	3-oxoacid CoA-transferase 1	5	protein-coding	OXCT|SCOT	3558	0.494348	1.40868	1.94107	1.16479	0.272348	0.686021	-6.23476
23015	GOLGA8A	golgin A8 family member A	15	protein-coding	GM88	6558	0.494145	1.40849	1.82509	1.33998	0.21123	0.635698	-6.02895
100507217	LINC01578	long intergenic non-protein coding RNA 1578	15	ncRNA	-	2035	0.494117	1.40846	6.87529	1.24625	0.259208	0.677124	-6.13116
10892	MALT1	MALT1 paracaspase	18	protein-coding	IMD12|MLT|MLT1|PCASP1	5094	0.493983	1.40833	3.93126	1.92015	0.0851338	0.468674	-5.22529
7187	TRAF3	TNF receptor associated factor 3	14	protein-coding	CAP-1|CAP1|CD40bp|CRAF1|IIAE5|LAP1	7778	0.49368	1.40803	5.06333	2.38216	0.0395482	0.360684	-4.4974
653113	FAM86FP	family with sequence similarity 86, member A pseudogene	12	pseudo	-	2143	0.493478	1.40784	1.25426	1.34269	0.210383	0.635698	-6.0256
127396	ZNF684	zinc finger protein 684	1	protein-coding	-	2871	0.493473	1.40783	1.92384	1.49509	0.16715	0.59256	-5.83062
55154	MSTO1	misato 1, mitochondrial distribution and morphology regulator	1	protein-coding	LST005|MST	3367	0.49346	1.40782	5.48456	3.27653	0.00884404	0.193613	-3.00903
80774	LIMD2	LIM domain containing 2	17	protein-coding	-	4433	0.493414	1.40777	0.341741	0.962169	0.35967	0.742137	-6.44518
26147	PHF19	PHD finger protein 19	9	protein-coding	MTF2L1|PCL3|TDRD19B	5875	0.493364	1.40772	5.37563	2.86106	0.0176732	0.256848	-3.70482
23335	WDR7	WD repeat domain 7	18	protein-coding	TRAG	8043	0.493332	1.40769	2.08247	1.18543	0.264477	0.680051	-6.21159
54553	LINC02486	long intergenic non-protein coding RNA 2486	4	ncRNA	DKFZP434I0714	3000	0.493251	1.40761	3.79321	1.88756	0.089775	0.478982	-5.27435
726	CAPN5	calpain 5	11	protein-coding	ADNIV|HTRA3|VRNI|nCL-3	4540	0.493248	1.40761	5.91226	2.55216	0.0297159	0.322277	-4.21874
9114	ATP6V0D1	ATPase H+ transporting V0 subunit d1	16	protein-coding	ATP6D|ATP6DV|P39|VATX|VMA6|VPATPD	2021	0.492888	1.40726	6.83374	2.19036	0.0552043	0.404019	-4.8105
7625	ZNF74	zinc finger protein 74	22	protein-coding	COS52|ZFP520|ZNF520|hZNF7	4040	0.49273	1.4071	3.58089	2.05139	0.0686364	0.435336	-5.02422
10555	AGPAT2	1-acylglycerol-3-phosphate O-acyltransferase 2	9	protein-coding	1-AGPAT2|BSCL|BSCL1|LPAAB|LPAAT-beta	1548	0.492405	1.40679	6.76497	3.43962	0.00676494	0.171545	-2.73712
4215	MAP3K3	mitogen-activated protein kinase kinase kinase 3	17	protein-coding	MAPKKK3|MEKK3	5058	0.492338	1.40672	4.37217	2.13592	0.0596731	0.413999	-4.89203
730102	LOC730102	quinone oxidoreductase-like protein 2 pseudogene	1	pseudo	-	2978	0.492004	1.4064	0.302845	0.879395	0.400752	0.768507	-6.52171
23400	ATP13A2	ATPase 13A2	1	protein-coding	CLN12|HSA9947|KRPPD|PARK9|SPG78	4040	0.491613	1.40602	3.59144	1.94902	0.081212	0.458817	-5.18154
2686	GGT7	gamma-glutamyltransferase 7	20	protein-coding	D20S101|GGT4|GGTL3|GGTL5	3254	0.491307	1.40572	4.95739	2.69175	0.0234924	0.292592	-3.98738
25894	PLEKHG4	pleckstrin homology and RhoGEF domain containing G4	16	protein-coding	ARHGEF44|PRTPHN1|SCA4	5264	0.491126	1.40554	5.40458	2.99525	0.0141148	0.234134	-3.48007
6926	TBX3	T-box 3	12	protein-coding	TBX3-ISO|UMS|XHL	4783	0.490507	1.40494	5.26044	2.55473	0.0295878	0.321456	-4.2145
26086	GPSM1	G protein signaling modulator 1	9	protein-coding	AGS3	4977	0.49045	1.40488	4.03432	2.1263	0.0606344	0.415653	-4.90718
81539	SLC38A1	solute carrier family 38 member 1	12	protein-coding	ATA1|NAT2|SAT1|SNAT1	10615	0.490242	1.40468	4.43477	2.18719	0.0547967	0.403357	-4.81095
284611	FAM102B	family with sequence similarity 102 member B	1	protein-coding	SYM-3B	5340	0.490028	1.40447	4.57837	2.56325	0.0291664	0.319523	-4.20044
51204	TACO1	translational activator of cytochrome c oxidase I	17	protein-coding	CCDC44	1469	0.489786	1.40424	4.92804	1.09921	0.310778	0.710532	-6.29558
445582	POTEE	POTE ankyrin domain family member E	2	protein-coding	A26C1|A26C1A|CT104,2|POTE-2|POTE2|POTE2gamma	4153	0.489335	1.4038	3.0838	1.7461	0.112776	0.518852	-5.48265
5891	MOK	MOK protein kinase	14	protein-coding	RAGE|RAGE-1|RAGE1|STK30	4855	0.489298	1.40376	0.584195	0.932697	0.373933	0.752217	-6.47309
255738	PCSK9	proprotein convertase subtilisin/kexin type 9	1	protein-coding	FH3|HCHOLA3|LDLCQ1|NARC-1|NARC1|PC9	4423	0.489273	1.40374	4.20158	1.5987	0.142588	0.564552	-5.69084
79627	OGFRL1	opioid growth factor receptor like 1	6	protein-coding	dJ331H24,1	11031	0.489238	1.4037	2.60381	0.549816	0.604022	0.87007	-6.75621
6558	SLC12A2	solute carrier family 12 member 2	5	protein-coding	BSC|BSC2|NKCC1|PPP1R141	7055	0.489132	1.4036	6.07253	2.13689	0.0595772	0.413664	-4.8905
2193	FARSA	phenylalanyl-tRNA synthetase alpha subunit	19	protein-coding	CML33|FARSL|FARSLA|FRSA|PheHA	1853	0.488834	1.40331	6.84845	2.78642	0.0200339	0.271196	-3.82958
116842	LEAP2	liver enriched antimicrobial peptide 2	5	protein-coding	LEAP-2	707	0.487922	1.40242	5.34006	1.99463	0.0753617	0.445702	-5.11186
5213	PFKM	phosphofructokinase, muscle	12	protein-coding	ATP-PFK|GSD7|PFK-1|PFK1|PFKA|PFKX|PPP1R122	4259	0.487054	1.40158	2.7072	1.55972	0.151286	0.573833	-5.744
55658	RNF126	ring finger protein 126	19	protein-coding	-	1730	0.486967	1.40149	6.17256	2.82736	0.0187019	0.262327	-3.76117
5580	PRKCD	protein kinase C delta	3	protein-coding	ALPS3|CVID9|MAY1|PKCD|nPKC-delta	3067	0.486857	1.40139	4.81069	1.10424	0.307889	0.708948	-6.29098
7436	VLDLR	very low density lipoprotein receptor	9	protein-coding	CAMRQ1|CARMQ1|CHRMQ1|VLDL-R|VLDLRCH	5365	0.48643	1.40097	1.40514	1.01845	0.333547	0.725072	-6.38993
79171	RBM42	RNA binding motif protein 42	19	protein-coding	-	1650	0.486213	1.40076	6.00239	2.54186	0.0302354	0.32465	-4.23573
23413	NCS1	neuronal calcium sensor 1	9	protein-coding	FLUP|FREQ	5010	0.485979	1.40054	4.84769	2.51265	0.0317592	0.333871	-4.28386
55365	TMEM176A	transmembrane protein 176A	7	protein-coding	GS188|HCA112|MS4B1	2110	0.485802	1.40036	1.19644	1.12943	0.28626	0.695698	-6.27372
3014	H2AFX	H2A histone family member X	11	protein-coding	H2A,X|H2A/X|H2AX	1594	0.485691	1.40026	6.7338	2.94709	0.0152993	0.242484	-3.56077
440944	THUMPD3-AS1	THUMPD3 antisense RNA 1	3	ncRNA	SETD5-AS1	1860	0.485431	1.4	3.09631	1.05776	0.320018	0.71472	-6.34624
27132	CPNE7	copine 7	16	protein-coding	-	2847	0.485281	1.39986	1.77706	1.47305	0.172883	0.59756	-5.85964
51275	MAPKAPK5-AS1	MAPKAPK5 antisense RNA 1	12	ncRNA	C12orf47	2285	0.485232	1.39981	3.24102	1.79749	0.103856	0.502256	-5.4079
57617	VPS18	VPS18, CORVET/HOPS core subunit	15	protein-coding	PEP3	4070	0.485087	1.39967	5.58111	3.07911	0.0122711	0.224308	-3.33951
23310	NCAPD3	non-SMC condensin II complex subunit D3	11	protein-coding	CAP-D3|CAPD3|hCAP-D3|hHCP-6|hcp-6	5854	0.485047	1.39963	5.19893	2.68281	0.0238487	0.293557	-4.00225
342132	ZNF774	zinc finger protein 774	15	protein-coding	-	1838	0.484915	1.3995	2.81477	1.28033	0.23062	0.650321	-6.10131
80305	TRABD	TraB domain containing	22	protein-coding	LP6054|PP2447	2518	0.484741	1.39933	4.35015	1.85181	0.0951369	0.484613	-5.32772
8187	ZNF239	zinc finger protein 239	10	protein-coding	HOK-2|MOK2	4405	0.483942	1.39856	2.05809	1.32424	0.216211	0.64009	-6.04827
55269	PSPC1	paraspeckle component 1	13	protein-coding	PSP1	5282	0.483324	1.39796	5.66759	3.01334	0.0136946	0.231694	-3.44976
1943	EFNA2	ephrin A2	19	protein-coding	ELF-1|EPLG6|HEK7-L|LERK-6|LERK6	2143	0.483302	1.39794	6.58835	2.89586	0.0166708	0.249951	-3.64657
51805	COQ3	coenzyme Q3, methyltransferase	6	protein-coding	DHHBMT|DHHBMTASE|UG0215E05|bA9819,1	1471	0.483199	1.39784	3.30029	2.03372	0.0706668	0.439717	-5.05161
8139	GAN	gigaxonin	16	protein-coding	GAN1|KLHL16	4544	0.482888	1.39754	5.08493	0.846133	0.4331	0.784466	-6.5343
54850	FBXL12	F-box and leucine rich repeat protein 12	19	protein-coding	Fbl12	2323	0.482767	1.39742	6.71352	3.46345	0.0065066	0.170171	-2.69751
79003	MIS12	MIS12, kinetochore complex component	17	protein-coding	2510025F08Rik|KNTC2AP|MTW1|hMis12	3172	0.482689	1.39735	0.54046	0.968246	0.356779	0.740732	-6.43934
144097	C11orf84	chromosome 11 open reading frame 84	11	protein-coding	-	2487	0.482466	1.39713	4.70307	2.63985	0.0256372	0.302319	-4.07361
343099	CCDC18	coiled-coil domain containing 18	1	protein-coding	NY-SAR-41	8794	0.482399	1.39707	0.719757	0.9627	0.359417	0.742137	-6.44468
64786	TBC1D15	TBC1 domain family member 15	12	protein-coding	RAB7-GAP	6373	0.482286	1.39696	2.6401	1.16987	0.270392	0.684948	-6.22908
23198	PSME4	proteasome activator subunit 4	2	protein-coding	PA200	7238	0.482208	1.39688	6.3478	2.66255	0.0246759	0.295921	-4.03592
83998	REG4	regenerating family member 4	1	protein-coding	GISP|REG-IV|RELP	2262	0.4816	1.39629	5.53788	1.88316	0.0910793	0.479375	-5.28267
55295	KLHL26	kelch like family member 26	19	protein-coding	-	3122	0.481252	1.39595	2.05109	1.27402	0.232757	0.652417	-6.10884
151195	CCNYL1	cyclin Y like 1	2	protein-coding	-	3913	0.481103	1.39581	5.45235	2.63938	0.0256574	0.302319	-4.07439
137209	ZNF572	zinc finger protein 572	8	protein-coding	-	6121	0.480678	1.3954	0.428998	1.13685	0.283295	0.693089	-6.26562
541565	C8orf58	chromosome 8 open reading frame 58	8	protein-coding	-	2062	0.480622	1.39535	1.68204	0.980914	0.350807	0.736735	-6.42706
4356	MPP3	membrane palmitoylated protein 3	17	protein-coding	DLG3	3255	0.480339	1.39507	1.58888	1.33687	0.212207	0.635946	-6.03278
5192	PEX10	peroxisomal biogenesis factor 10	1	protein-coding	NALD|PBD6A|PBD6B|RNF69	2910	0.480087	1.39483	4.3365	0.23193	0.827087	0.953005	-6.89586
11108	PRDM4	PR/SET domain 4	12	protein-coding	PFM1	4343	0.480083	1.39482	6.31828	2.68891	0.0236048	0.293053	-3.9921
8531	YBX3	Y-box binding protein 3	12	protein-coding	CSDA|CSDA1|DBPA|ZONAB	2511	0.479556	1.39431	7.37775	3.1396	0.0110959	0.213327	-3.23816
10072	DPP3	dipeptidyl peptidase 3	11	protein-coding	DPPIII	3083	0.479158	1.39393	6.73672	3.05128	0.012854	0.225885	-3.38616
85446	ZFHX2	zinc finger homeobox 2	14	protein-coding	ZFH-5|ZNF409	13417	0.478918	1.3937	0.74269	1.24172	0.24394	0.663893	-6.14692
152877	FAM53A	family with sequence similarity 53 member A	4	protein-coding	DNTNP	5892	0.478637	1.39343	0.0813894	0.857349	0.412229	0.775372	-6.54111
8733	GPAA1	glycosylphosphatidylinositol anchor attachment 1	8	protein-coding	GAA1|hGAA1	2067	0.478471	1.39327	6.06156	1.88	0.0927976	0.482107	-5.29057
25873	RPL36	ribosomal protein L36	19	protein-coding	L36	604	0.477772	1.39259	10.4039	0.853969	0.433638	0.784934	-6.52241
85455	DISP2	dispatched RND transporter family member 2	15	protein-coding	C15orf36|DISPB|HsT16908|LINC00594	7201	0.477572	1.3924	4.35864	2.43905	0.0359443	0.350038	-4.40462
56929	FEM1C	fem-1 homolog C	5	protein-coding	EUROIMAGE686608|EUROIMAGE783647|FEM1A	6259	0.477489	1.39232	3.55189	1.30935	0.222065	0.644413	-6.0659
140711	TLDC2	TBC/LysM-associated domain containing 2	20	protein-coding	C20orf118	3798	0.477401	1.39223	5.31779	2.19084	0.0544654	0.402937	-4.80516
200558	APLF	aprataxin and PNKP like factor	2	protein-coding	APFL|C2orf13|PALF|Xip1|ZCCHH1	3849	0.477235	1.39207	0.64893	0.921074	0.379669	0.755259	-6.4839
8819	SAP30	Sin3A associated protein 30	4	protein-coding	-	1109	0.477108	1.39195	1.6942	1.03374	0.3267	0.720609	-6.37448
91966	CXorf40A	chromosome X open reading frame 40A	X	protein-coding	CXorf40|EOLA1	10029	0.476966	1.39181	2.63908	1.41224	0.189593	0.61821	-5.9383
23429	RYBP	RING1 and YY1 binding protein	3	protein-coding	AAP1|APAP-1|DEDAF|YEAF1	4449	0.476774	1.39163	5.04596	2.83209	0.0185541	0.260991	-3.75328
10921	RNPS1	RNA binding protein with serine rich domain 1	16	protein-coding	E5,1	3633	0.476758	1.39161	7.44445	3.16404	0.0106544	0.210649	-3.19722
87178	PNPT1	polyribonucleotide nucleotidyltransferase 1	2	protein-coding	COXPD13|DFNB70|OLD35|PNPASE|old-35	4660	0.47633	1.3912	7.20348	2.76102	0.0209078	0.275862	-3.87196
401207	C5orf63	chromosome 5 open reading frame 63	5	protein-coding	YDR286C	6324	0.476089	1.39097	-0.00973173	0.844627	0.418955	0.778717	-6.55212
9456	HOMER1	homer scaffolding protein 1	5	protein-coding	HOMER|HOMER1A|HOMER1B|HOMER1C|SYN47|Ves-1	4312	0.475371	1.39028	4.0567	2.57618	0.0285381	0.316786	-4.17906
2130	EWSR1	EWS RNA binding protein 1	22	protein-coding	EWS|EWS-FLI1|bK984G1,4	2995	0.47534	1.39025	8.42688	1.54688	0.16633	0.59207	-5.76524
55809	TRERF1	transcriptional regulating factor 1	6	protein-coding	BCAR2|HSA277276|RAPA|TREP132|TReP-132|dJ139D8,5	8338	0.47515	1.39006	1.67208	1.54547	0.154664	0.578212	-5.76328
5283	PIGH	phosphatidylinositol glycan anchor biosynthesis class H	14	protein-coding	GPI-H	1560	0.474885	1.38981	3.92094	1.64388	0.132634	0.549063	-5.62801
283106	CSNK2A3	casein kinase 2 alpha 3	11	protein-coding	CSNK2A1P	1416	0.474724	1.38965	0.244599	0.830478	0.426522	0.782328	-6.56419
51119	SBDS	SBDS, ribosome maturation factor	7	protein-coding	CGI-97|SDS|SWDS	1605	0.474558	1.38949	7.88092	3.14109	0.0110685	0.213134	-3.23567
55016	2001-03-01	membrane associated ring-CH-type finger 1	4	protein-coding	MARCH-I|RNF171	6675	0.474198	1.38915	1.15192	1.06175	0.314434	0.71367	-6.34571
286256	LCN12	lipocalin 12	9	protein-coding	-	3011	0.474076	1.38903	1.7232	1.07081	0.310542	0.71039	-6.33627
9121	SLC16A5	solute carrier family 16 member 5	17	protein-coding	MCT5|MCT6	4022	0.473986	1.38894	4.15712	1.65832	0.129649	0.544099	-5.60776
2980	GUCA2A	guanylate cyclase activator 2A	1	protein-coding	GCAP-I|GUCA2|STARA	575	0.473847	1.38881	4.51829	2.06259	0.0673787	0.432636	-5.00682
728642	CDK11A	cyclin dependent kinase 11A	1	protein-coding	CDC2L2|CDC2L3|CDK11-p110|CDK11-p46|CDK11-p58|PITSLRE|p58GTA	2628	0.473641	1.38861	0.997318	0.625393	0.549014	0.844631	-6.71582
4485	MST1	macrophage stimulating 1	3	protein-coding	D3F15S2|DNF15S2|HGFL|MSP|NF15S2	3306	0.472939	1.38793	6.18605	1.02791	0.345794	0.733557	-6.36441
55573	CDV3	CDV3 homolog	3	protein-coding	H41	4520	0.472871	1.38787	6.89583	3.28882	0.00866648	0.192578	-2.9885
55813	UTP6	UTP6, small subunit processome component	17	protein-coding	C17orf40|HCA66	2065	0.472584	1.38759	6.94857	3.48857	0.0062454	0.164039	-2.65581
494143	CHAC2	ChaC cation transport regulator homolog 2	2	protein-coding	GCG1	1275	0.472531	1.38754	1.4615	1.35846	0.205508	0.631158	-6.00607
79848	CSPP1	centrosome and spindle pole associated protein 1	8	protein-coding	CSPP|JBTS21	5961	0.472377	1.38739	-0.0876983	0.69257	0.505054	0.825311	-6.67242
10491	CRTAP	cartilage associated protein	3	protein-coding	CASP|LEPREL3|OI7|P3H5	6651	0.472289	1.38731	5.42581	2.38582	0.039306	0.360684	-4.49145
10723	SLC12A7	solute carrier family 12 member 7	5	protein-coding	KCC4	5620	0.472195	1.38722	2.79564	0.640739	0.545381	0.842732	-6.69901
23550	PSD4	pleckstrin and Sec7 domain containing 4	2	protein-coding	EFA6B|TIC	5340	0.471911	1.38694	1.62025	0.922942	0.378743	0.754468	-6.48217
27314	RAB30	RAB30, member RAS oncogene family	11	protein-coding	-	10414	0.471861	1.3869	4.46051	2.49654	0.0326318	0.336921	-4.31035
54478	PIMREG	PICALM interacting mitotic regulator	17	protein-coding	CATS|FAM64A|RCS1	2072	0.471736	1.38678	1.25351	1.20162	0.258432	0.676706	-6.19322
222229	LRWD1	leucine rich repeats and WD repeat domain containing 1	7	protein-coding	CENP-33|ORCA	2219	0.471156	1.38622	4.79839	2.62773	0.0261659	0.304772	-4.09372
9064	MAP3K6	mitogen-activated protein kinase kinase kinase 6	1	protein-coding	ASK2|MAPKKK6|MEKK6	4547	0.470747	1.38583	5.01277	2.51471	0.0316492	0.333513	-4.28046
27148	STK36	serine/threonine kinase 36	2	protein-coding	FU	5220	0.470306	1.3854	3.80834	1.96778	0.0787558	0.45141	-5.15296
29988	SLC2A8	solute carrier family 2 member 8	9	protein-coding	GLUT8|GLUTX1	2345	0.470262	1.38536	5.165	3.00271	0.0139401	0.233177	-3.46758
23329	TBC1D30	TBC1 domain family member 30	12	protein-coding	-	7888	0.469991	1.3851	4.87466	2.27656	0.0472042	0.382688	-4.66818
197	AHSG	alpha 2-HS glycoprotein	3	protein-coding	A2HS|AHS|FETUA|HSGA	1573	0.469878	1.38499	8.60654	1.54009	0.167832	0.593498	-5.77403
57326	PBXIP1	PBX homeobox interacting protein 1	1	protein-coding	HPIP	3199	0.469746	1.38487	7.3629	3.13024	0.01127	0.214611	-3.25385
677772	SCARNA6	small Cajal body-specific RNA 6	2	ncRNA	U88	266	0.468305	1.38348	4.24747	2.15797	0.0575275	0.407977	-4.85725
134429	STARD4	StAR related lipid transfer domain containing 4	5	protein-coding	-	5337	0.468057	1.38324	4.06862	2.01234	0.0731991	0.443604	-5.08462
80270	HSD3B7	hydroxy-delta-5-steroid dehydrogenase, 3 beta- and steroid delta-isomerase 7	16	protein-coding	CBAS1|PFIC4|SDR11E3	2466	0.467137	1.38236	4.41382	2.57215	0.0287323	0.318245	-4.18572
3554	IL1R1	interleukin 1 receptor type 1	2	protein-coding	CD121A|D2S1473|IL-1R-alpha|IL1R|IL1RA|P80	7426	0.466703	1.38195	3.05533	1.6866	0.123979	0.535658	-5.56784
27035	NOX1	NADPH oxidase 1	X	protein-coding	GP91-2|MOX1|NOH-1|NOH1	2529	0.466198	1.38146	4.20623	1.82329	0.0996254	0.492202	-5.36995
1048	CEACAM5	carcinoembryonic antigen related cell adhesion molecule 5	19	protein-coding	CD66e|CEA	3516	0.46601	1.38128	5.95052	1.80006	0.105512	0.505607	-5.40804
6535	SLC6A8	solute carrier family 6 member 8	X	protein-coding	CCDS1|CRT|CRTR|CT1|CTR5	3654	0.465918	1.3812	6.96528	2.2938	0.0458622	0.378564	-4.64045
3422	IDI1	isopentenyl-diphosphate delta isomerase 1	10	protein-coding	IPP1|IPPI1	4478	0.465892	1.38117	7.52369	3.37381	0.00753521	0.180875	-2.84667
440926	H3F3AP4	H3 histone, family 3A, pseudogene 4	2	pseudo	p13	1059	0.465659	1.38095	0.984085	0.318076	0.762997	0.932163	-6.8691
51287	COA4	cytochrome c oxidase assembly factor 4 homolog	11	protein-coding	CHCHD8|CMC3|E2IG2	817	0.46527	1.38058	5.52528	2.65676	0.0249177	0.296967	-4.04554
3875	KRT18	keratin 18	12	protein-coding	CK-18|CYK18|K18	1535	0.465214	1.38052	10.3137	3.03537	0.0132	0.228264	-3.41284
7494	XBP1	X-box binding protein 1	22	protein-coding	TREB-5|TREB5|XBP-1|XBP2	1820	0.465003	1.38032	9.19505	3.68277	0.00456028	0.139908	-2.33496
57447	NDRG2	NDRG family member 2	14	protein-coding	SYLD	3547	0.464803	1.38013	4.65751	1.58997	0.145016	0.566899	-5.7031
3159	HMGA1	high mobility group AT-hook 1	6	protein-coding	HMG-R|HMGA1A|HMGIY	2489	0.464696	1.38003	1.7288	1.17513	0.268381	0.68298	-6.22319
84293	FAM213A	family with sequence similarity 213 member A	10	protein-coding	Adrx|C10orf58|PAMM	2511	0.464461	1.3798	7.79136	2.42027	0.0370965	0.353006	-4.4353
115708	TRMT61A	tRNA methyltransferase 61A	14	protein-coding	C14orf172|GCD14|Gcd14p|TRM61|hTRM61	3241	0.464426	1.37977	4.52839	1.85301	0.0949524	0.484613	-5.32594
54962	TIPIN	TIMELESS interacting protein	15	protein-coding	-	2238	0.464206	1.37956	4.31464	2.31379	0.0443526	0.374959	-4.60821
10483	SEC23B	Sec23 homolog B, coat complex II component	20	protein-coding	CDA-II|CDAII|CDAN2|CWS7|HEMPAS	3747	0.463693	1.37907	5.67225	2.75859	0.0209935	0.275896	-3.87602
493911	PHOSPHO2	phosphatase, orphan 2	2	protein-coding	-	1373	0.463685	1.37906	0.227652	0.785794	0.451025	0.797618	-6.60115
54716	SLC6A20	solute carrier family 6 member 20	3	protein-coding	SIT1|XT3|Xtrp3	5698	0.463484	1.37887	5.38327	2.91017	0.0162755	0.248303	-3.62261
595	CCND1	cyclin D1	11	protein-coding	BCL1|D11S287E|PRAD1|U21B31	4526	0.463218	1.37861	8.79181	3.59761	0.00523186	0.148219	-2.4753
84541	KBTBD8	kelch repeat and BTB domain containing 8	3	protein-coding	TA-KRP|TAKRP	4685	0.463027	1.37843	1.60847	1.3498	0.208174	0.632984	-6.01682
60487	TRMT11	tRNA methyltransferase 11 homolog	6	protein-coding	C6orf75|MDS024|TRM11|TRMT11-1	2297	0.462838	1.37825	4.55494	1.97942	0.077267	0.449599	-5.13517
26779	SNORA69	small nucleolar RNA, H/ACA box 69	X	snoRNA	RNU69|U69|U69A	132	0.462831	1.37824	1.69937	0.958967	0.3612	0.743753	-6.44825
51764	GNG13	G protein subunit gamma 13	16	protein-coding	G(gamma)13|h2-35	984	0.462471	1.3779	1.26725	1.1603	0.274082	0.687221	-6.23975
130576	LYPD6B	LY6/PLAUR domain containing 6B	2	protein-coding	CT116|LYPD7	2479	0.462387	1.37782	2.82417	1.75564	0.111069	0.515658	-5.46886
653519	GPR89A	G protein-coupled receptor 89A	1	protein-coding	GPHR|GPR89|GPR89B|SH120|UNQ192	2734	0.462332	1.37777	1.46963	1.10096	0.297864	0.703156	-6.30442
5209	PFKFB3	6-phosphofructo-2-kinase/fructose-2,6-biphosphatase 3	10	protein-coding	IPFK2|PFK2|iPFK-2	4888	0.462293	1.37773	5.39062	2.08536	0.0648899	0.426548	-4.97134
132864	CPEB2	cytoplasmic polyadenylation element binding protein 2	4	protein-coding	CPE-BP2|CPEB-2|hCPEB-2	8838	0.46223	1.37767	2.45836	1.22045	0.251542	0.670835	-6.17161
102724023	LOC102724023	ES1 protein homolog, mitochondrial	21	protein-coding	-	2154	0.462227	1.37767	1.90558	1.37618	0.200145	0.625013	-5.98394
2308	FOXO1	forkhead box O1	13	protein-coding	FKH1|FKHR|FOXO1A	6162	0.461896	1.37735	6.10439	1.99576	0.0753165	0.44565	-5.11048
79135	APOO	apolipoprotein O	X	protein-coding	FAM121B|MIC26|Mic23|My025	1165	0.461557	1.37703	3.33271	1.79799	0.103771	0.502256	-5.40715
64343	AZI2	5-azacytidine induced 2	3	protein-coding	AZ2|NAP1|TILP	4107	0.461478	1.37695	2.55739	1.29852	0.224559	0.646582	-6.0795
573	BAG1	BCL2 associated athanogene 1	9	protein-coding	BAG-1|HAP|RAP46	3873	0.461396	1.37687	5.92551	2.82896	0.0186518	0.262065	-3.7585
140893	RBBP8NL	RBBP8 N-terminal like	20	protein-coding	C20orf151	2940	0.46122	1.37671	7.10961	2.81978	0.0189416	0.262687	-3.77384
57455	REXO1	RNA exonuclease 1 homolog	19	protein-coding	ELOABP1|EloA-BP1|REX1|TCEB3BP1	5188	0.460343	1.37587	5.8547	2.61827	0.0265859	0.308225	-4.1094
169714	QSOX2	quiescin sulfhydryl oxidase 2	9	protein-coding	QSCN6L1|SOXN	4530	0.460055	1.37559	4.53633	1.78667	0.105677	0.505607	-5.42372
23136	EPB41L3	erythrocyte membrane protein band 4,1 like 3	18	protein-coding	4,1B|DAL-1|DAL1	6735	0.45982	1.37537	-0.264783	0.650829	0.530487	0.836908	-6.70171
26261	FBXO24	F-box protein 24	7	protein-coding	FBX24	2700	0.459817	1.37537	0.324922	0.672113	0.517425	0.832049	-6.68698
54971	BANP	BTG3 associated nuclear protein	16	protein-coding	BEND1|SMAR1|SMARBP1	6351	0.459204	1.37478	3.19384	1.27029	0.234027	0.653824	-6.11327
51277	DNAJC27	DnaJ heat shock protein family (Hsp40) member C27	2	protein-coding	RBJ|RabJS	5101	0.458892	1.37449	3.25321	2.11561	0.0617189	0.419415	-4.92397
64061	TSPYL2	TSPY like 2	X	protein-coding	CDA1|CINAP|CTCL|DENTT|HRIHFB2216|NP79|SE204|TSPX	4282	0.458804	1.3744	4.86174	0.355906	0.738475	0.924603	-6.85239
390205	LRRC10B	leucine rich repeat containing 10B	11	protein-coding	-	2219	0.458766	1.37437	0.0566904	0.613913	0.553599	0.846901	-6.72621
7318	UBA7	ubiquitin like modifier activating enzyme 7	3	protein-coding	D8|UBA1B|UBE1L|UBE2	3401	0.458443	1.37406	2.71975	1.2981	0.224697	0.646706	-6.08
6144	RPL21	ribosomal protein L21	13	protein-coding	HYPT12|L21	569	0.458405	1.37402	0.859106	0.984773	0.349002	0.736323	-6.4233
100507173	LINC01012	long intergenic non-protein coding RNA 1012	6	ncRNA	-	3194	0.458283	1.37391	0.678549	0.783574	0.452266	0.798633	-6.60294
113157	RPLP0P2	ribosomal protein lateral stalk subunit P0 pseudogene 2	11	pseudo	RPLP0L2|RPLP0_3_1146	3525	0.458158	1.37379	5.2524	1.67861	0.126691	0.540963	-5.58036
5933	RBL1	RB transcriptional corepressor like 1	20	protein-coding	CP107|PRB1|p107	6213	0.458079	1.37371	2.79734	0.670059	0.526488	0.835503	-6.67972
153743	PPP1R2P3	protein phosphatase 1 regulatory inhibitor subunit 2 pseudogene 3	5	protein-coding	-	1991	0.457852	1.3735	1.04729	1.01984	0.332919	0.724426	-6.38853
10208	USPL1	ubiquitin specific peptidase like 1	13	protein-coding	C13orf22|D13S106E|bA121O19,1	3974	0.457551	1.37321	4.34829	2.4217	0.0370075	0.352981	-4.43296
56648	EIF5A2	eukaryotic translation initiation factor 5A2	3	protein-coding	EIF-5A2|eIF5AII	5537	0.457473	1.37313	6.27335	2.8423	0.0182385	0.260291	-3.73619
9987	HNRNPDL	heterogeneous nuclear ribonucleoprotein D like	4	protein-coding	HNRNP|HNRPDL|JKTBP|JKTBP2|LGMD1G|laAUF1	4245	0.457425	1.37309	8.94198	3.34239	0.00793447	0.185821	-2.89906
55243	KIRREL1	kirre like nephrin family adhesion molecule 1	1	protein-coding	KIRREL|NEPH1	8040	0.457346	1.37301	5.80444	2.22972	0.0510461	0.393965	-4.74322
140459	ASB6	ankyrin repeat and SOCS box containing 6	9	protein-coding	-	4622	0.45696	1.37265	5.03985	2.17633	0.0557973	0.40433	-4.82819
2730	GCLM	glutamate-cysteine ligase modifier subunit	1	protein-coding	GLCLR	5303	0.456412	1.37213	4.45844	2.38392	0.0394318	0.360684	-4.49454
85027	SMIM3	small integral membrane protein 3	5	protein-coding	C5orf62|MST150|NID67	2334	0.455604	1.37136	5.1492	2.22909	0.0511004	0.393965	-4.74424
112495	GTF3C6	general transcription factor IIIC subunit 6	6	protein-coding	C6orf51|TFIIIC35|bA397G5,3	950	0.455359	1.37112	4.88827	2.4306	0.0364582	0.350776	-4.41842
84164	ASCC2	activating signal cointegrator 1 complex subunit 2	22	protein-coding	ASC1p100|p100	3957	0.45532	1.37109	6.29874	2.82197	0.018872	0.262687	-3.77018
6884	TAF13	TATA-box binding protein associated factor 13	1	protein-coding	MRT60|TAF(II)18|TAF2K|TAFII-18|TAFII18	577	0.455188	1.37096	5.96012	2.57077	0.0287993	0.318245	-4.188
55695	NSUN5	NOP2/Sun RNA methyltransferase family member 5	7	protein-coding	NOL1|NOL1R|NSUN5A|WBSCR20|WBSCR20A|p120|p120(NOL1)	2447	0.455076	1.37085	6.20867	0.596251	0.579218	0.859194	-6.7219
7780	SLC30A2	solute carrier family 30 member 2	1	protein-coding	PP12488|TNZD|ZNT2|ZnT-2	2499	0.454525	1.37033	4.71387	2.0553	0.0681952	0.433762	-5.01816
30812	SOX8	SRY-box 8	16	protein-coding	-	3049	0.454322	1.37014	3.75835	1.24338	0.245379	0.665699	-6.14374
10285	SMNDC1	survival motor neuron domain containing 1	10	protein-coding	SMNR|SPF30|TDRD16C	2219	0.454074	1.3699	6.57233	0.330451	0.756351	0.930345	-6.86274
483	ATP1B3	ATPase Na+/K+ transporting subunit beta 3	3	protein-coding	ATPB-3|CD298	1853	0.453952	1.36979	7.05454	1.985	0.0778256	0.450082	-5.13122
54386	TERF2IP	TERF2 interacting protein	16	protein-coding	DRIP5|RAP1	2177	0.453615	1.36947	4.84514	1.86882	0.0925491	0.481251	-5.30238
4000	LMNA	lamin A/C	1	protein-coding	CDCD1|CDDC|CMD1A|CMT2B1|EMD2|FPL|FPLD|FPLD2|HGPS|IDC|LDP1|LFP|LGMD1B|LMN1|LMNC|LMNL1|MADA|PRO1	4144	0.453583	1.36944	7.90844	1.70275	0.127612	0.54163	-5.55269
10061	ABCF2	ATP binding cassette subfamily F member 2	7	protein-coding	ABC28|EST133090|HUSSY-18|HUSSY18	5179	0.45339	1.36925	6.76624	3.12392	0.0113889	0.214611	-3.26442
129450	TYW5	tRNA-yW synthesizing protein 5	2	protein-coding	C2orf60|hTYW5	5370	0.453344	1.36921	3.33204	2.1109	0.0622022	0.420834	-4.93136
79641	ROGDI	rogdi homolog	16	protein-coding	KTZS	1762	0.453112	1.36899	3.42541	1.7497	0.11213	0.517257	-5.47746
5588	PRKCQ	protein kinase C theta	10	protein-coding	PRKCT|nPKC-theta	4466	0.452958	1.36884	1.53236	0.962103	0.359701	0.742137	-6.44525
51526	OSER1	oxidative stress responsive serine rich 1	20	protein-coding	C20orf111|HSPC207|Osr1|Perit1|dJ1183I21,1	3871	0.452828	1.36872	6.56897	2.9043	0.0164365	0.248901	-3.63244
10213	PSMD14	proteasome 26S subunit, non-ATPase 14	2	protein-coding	PAD1|POH1|RPN11	1717	0.452819	1.36871	4.07261	0.847215	0.42787	0.782328	-6.53852
54700	RRN3	RRN3 homolog, RNA polymerase I transcription factor	16	protein-coding	A-270G1,2|TIFIA	3874	0.452171	1.3681	1.31492	1.10109	0.297806	0.703155	-6.30427
254428	SLC41A1	solute carrier family 41 member 1	1	protein-coding	MgtE	5082	0.451521	1.36748	4.7481	2.32786	0.0433189	0.372615	-4.58547
153364	MBLAC2	metallo-beta-lactamase domain containing 2	5	protein-coding	-	4280	0.451331	1.3673	2.59058	1.60074	0.141922	0.564037	-5.6879
9275	BCL7B	BCL tumor suppressor 7B	7	protein-coding	-	2065	0.451313	1.36728	5.13669	1.4471	0.184017	0.61319	-5.8933
53826	FXYD6	FXYD domain containing ion transport regulator 6	11	protein-coding	-	2417	0.450473	1.36649	0.620111	0.914146	0.383118	0.757588	-6.49028
27341	RRP7A	ribosomal RNA processing 7 homolog A	22	protein-coding	BK126B4,3|CGI-96|Rrp7	5455	0.450432	1.36645	4.09611	1.57617	0.147466	0.569177	-5.7216
474338	SUMO1P3	SUMO1 pseudogene 3	1	pseudo	-	1210	0.45037	1.36639	5.9192	0.850655	0.43154	0.783259	-6.5295
26519	TIMM10	translocase of inner mitochondrial membrane 10	11	protein-coding	TIM10|TIM10A|TIMM10A	674	0.449311	1.36539	5.61772	2.77833	0.020308	0.272327	-3.84308
10287	RGS19	regulator of G protein signaling 19	20	protein-coding	GAIP|RGSGAIP	3869	0.449023	1.36512	1.2455	1.13213	0.285176	0.694531	-6.27077
80856	LNPK	lunapark, ER junction formation factor	2	protein-coding	KIAA1715|LNP|LNP1|Ul|ulnaless	11121	0.449011	1.3651	3.95315	2.02954	0.0711548	0.440402	-5.05807
80221	ACSF2	acyl-CoA synthetase family member 2	17	protein-coding	ACSMW|AVYV493	2557	0.448942	1.36504	8.76105	1.70576	0.127401	0.541386	-5.54893
84926	SPRYD3	SPRY domain containing 3	12	protein-coding	-	2932	0.448428	1.36455	5.77465	2.84195	0.0182493	0.260291	-3.73678
2256	FGF11	fibroblast growth factor 11	17	protein-coding	FGF-11|FHF-3|FHF3	3411	0.448236	1.36437	-0.0428677	0.935128	0.372742	0.751734	-6.47082
9891	NUAK1	NUAK family kinase 1	12	protein-coding	ARK5	6821	0.448026	1.36417	2.03279	1.29104	0.227035	0.648225	-6.08849
64925	CCDC71	coiled-coil domain containing 71	3	protein-coding	-	1812	0.447882	1.36404	1.92455	1.10131	0.297718	0.703107	-6.30405
4086	SMAD1	SMAD family member 1	4	protein-coding	BSP-1|BSP1|JV4-1|JV41|MADH1|MADR1	4047	0.447658	1.36382	0.377573	0.985428	0.348697	0.736323	-6.42266
11033	ADAP1	ArfGAP with dual PH domains 1	7	protein-coding	CENTA1|GCS1L|p42IP4	2789	0.44741	1.36359	6.94056	2.86486	0.0175607	0.256428	-3.69846
285116	AHCTF1P1	AT-hook containing transcription factor 1 pseudogene 1	2	pseudo	AHCTF1P|ELYS-like	8836	0.447391	1.36357	5.9616	2.56651	0.0290064	0.319382	-4.19504
83758	RBP5	retinol binding protein 5	12	protein-coding	CRBP-III|CRBP3|CRBPIII|HRBPiso	2432	0.447254	1.36344	0.228559	0.835313	0.423926	0.781219	-6.56009
2014	EMP3	epithelial membrane protein 3	19	protein-coding	YMP	896	0.447147	1.36334	3.60398	1.59493	0.143214	0.565061	-5.69589
550	AUP1	ancient ubiquitous protein 1	2	protein-coding	-	1990	0.447109	1.36331	6.47109	0.343733	0.747006	0.927131	-6.85743
4192	MDK	midkine (neurite growth-promoting factor 2)	11	protein-coding	ARAP|MK|NEGF2	1723	0.446676	1.3629	6.02644	2.43101	0.0364332	0.350776	-4.41776
51388	NIP7	NIP7, nucleolar pre-rRNA processing protein	16	protein-coding	CGI-37|HSPC031|KD93	2320	0.446658	1.36288	7.18519	3.34024	0.0079625	0.186034	-2.90264
222962	SLC29A4	solute carrier family 29 member 4	7	protein-coding	ENT4|PMAT	3009	0.446473	1.3627	5.45752	1.05904	0.32808	0.721194	-6.33688
7490	WT1	Wilms tumor 1	11	protein-coding	AWT1|EWS-WT1|GUD|NPHS4|WAGR|WIT-2|WT33	3315	0.446361	1.3626	3.00752	1.41889	0.187702	0.617852	-5.92981
55854	ZC3H15	zinc finger CCCH-type containing 15	2	protein-coding	HT010|LEREPO4|MSTP012	2257	0.445989	1.36225	6.36167	2.28652	0.0464238	0.380073	-4.65216
4094	MAF	MAF bZIP transcription factor	16	protein-coding	AYGRP|CCA4|CTRCT21|c-MAF	7131	0.445624	1.3619	2.84001	1.05452	0.318462	0.71472	-6.35235
4940	OAS3	2'-5'-oligoadenylate synthetase 3	12	protein-coding	p100|p100OAS	6644	0.444735	1.36106	4.65657	1.42673	0.187577	0.617852	-5.91953
9704	DHX34	DExH-box helicase 34	19	protein-coding	DDX34|HRH1	5684	0.443889	1.36027	4.79665	2.22924	0.0510875	0.393965	-4.744
146330	FBXL16	F-box and leucine rich repeat protein 16	16	protein-coding	C16orf22|Fbl16|c380A1,1	3543	0.443726	1.36011	2.53567	1.55015	0.153548	0.576098	-5.75696
5106	PCK2	phosphoenolpyruvate carboxykinase 2, mitochondrial	14	protein-coding	PEPCK|PEPCK-M|PEPCK2	3317	0.443253	1.35967	6.69579	3.37016	0.00758052	0.181399	-2.85276
115209	OMA1	OMA1 zinc metallopeptidase	1	protein-coding	2010001O09Rik|DAB1|MPRP-1|MPRP1|YKR087C|ZMPOMA1|peptidase	1934	0.443191	1.35961	3.42083	1.62863	0.135852	0.553609	-5.64928
93487	MAPK1IP1L	mitogen-activated protein kinase 1 interacting protein 1 like	14	protein-coding	C14orf32|MISS|c14_5346	6489	0.443189	1.35961	8.82806	3.06088	0.0126498	0.225634	-3.37007
57180	ACTR3B	ARP3 actin related protein 3 homolog B	7	protein-coding	ARP11|ARP3BETA	7523	0.443099	1.35952	2.03672	1.16204	0.273409	0.686938	-6.23781
23060	ZNF609	zinc finger protein 609	15	protein-coding	-	8841	0.442726	1.35917	5.44176	1.95417	0.0805303	0.457046	-5.1737
6044	SNORA62	small nucleolar RNA, H/ACA box 62	3	snoRNA	E2|E2-1|RNE2|RNU108	154	0.442563	1.35902	4.54473	1.74342	0.11326	0.519541	-5.48652
401022	HAGLR	HOXD antisense growth-associated long non-coding RNA	2	ncRNA	HOXD-AS1|Mdgt	4660	0.44255	1.359	1.50796	1.12168	0.289381	0.697299	-6.28213
9945	GFPT2	glutamine-fructose-6-phosphate transaminase 2	5	protein-coding	GFAT|GFAT 2|GFAT2	4109	0.442122	1.3586	2.22342	1.06528	0.312913	0.712094	-6.34203
23098	SARM1	sterile alpha and TIR motif containing 1	17	protein-coding	MyD88-5|SAMD2|SARM	7305	0.441534	1.35805	4.86833	2.46303	0.0345235	0.344828	-4.36534
2321	FLT1	fms related tyrosine kinase 1	13	protein-coding	FLT|FLT-1|VEGFR-1|VEGFR1	12072	0.441157	1.35769	0.224635	0.876091	0.402458	0.770132	-6.52465
10110	SGK2	SGK2, serine/threonine kinase 2	20	protein-coding	H-SGK2|dJ138B7,2	2457	0.441134	1.35767	7.37526	3.30849	0.00838986	0.190222	-2.95564
79955	PDZD7	PDZ domain containing 7	10	protein-coding	DFNB57|PDZK7	6211	0.441072	1.35761	4.66582	2.35098	0.0416725	0.366272	-4.54804
93624	TADA2B	transcriptional adaptor 2B	4	protein-coding	ADA2(beta)|ADA2B	5413	0.44087	1.35742	5.27144	2.26181	0.0483827	0.386207	-4.69186
6539	SLC6A12	solute carrier family 6 member 12	12	protein-coding	BGT-1|BGT1|GAT2	4452	0.440797	1.35735	0.573677	0.918964	0.380717	0.755726	-6.48585
29934	SNX12	sorting nexin 12	X	protein-coding	-	5081	0.440733	1.35729	4.71837	1.69676	0.121997	0.531964	-5.5534
7358	UGDH	UDP-glucose 6-dehydrogenase	4	protein-coding	GDH|UDP-GlcDH|UDPGDH|UGD	3263	0.43955	1.35618	6.13392	1.94725	0.0814482	0.459542	-5.18424
54978	SLC35F6	solute carrier family 35 member F6	2	protein-coding	ANT2BP|C2orf18|TANGO9	3912	0.439349	1.35599	5.92648	1.99961	0.0747464	0.445153	-5.10419
6484	ST3GAL4	ST3 beta-galactoside alpha-2,3-sialyltransferase 4	11	protein-coding	CGS23|NANTA3|SAT3|SIAT4|SIAT4C|ST-4|ST3GalA,2|ST3GalIV|STZ|gal-NAc6S	3791	0.439149	1.3558	2.40689	1.5371	0.15668	0.580673	-5.77456
4294	MAP3K10	mitogen-activated protein kinase kinase kinase 10	19	protein-coding	MEKK10|MLK2|MST	3922	0.43881	1.35549	4.12207	1.98404	0.0766829	0.449594	-5.12809
4173	MCM4	minichromosome maintenance complex component 4	8	protein-coding	CDC21|CDC54|NKCD|NKGCD|P1-CDC21|hCdc21	5128	0.438759	1.35544	6.17958	2.6661	0.024529	0.295855	-4.03003
84335	AKT1S1	AKT1 substrate 1	19	protein-coding	Lobe|PRAS40	3010	0.438598	1.35529	2.82861	1.5757	0.147575	0.56941	-5.72225
123920	CMTM3	CKLF like MARVEL transmembrane domain containing 3	16	protein-coding	BNAS2|CKLFSF3	2594	0.438079	1.3548	4.04912	1.77037	0.10848	0.509422	-5.44749
7376	NR1H2	nuclear receptor subfamily 1 group H member 2	19	protein-coding	LXR-b|LXRB|NER|NER-I|RIP15|UNR	2090	0.437855	1.35459	4.44226	2.06908	0.0666604	0.431362	-4.99672
10861	SLC26A1	solute carrier family 26 member 1	4	protein-coding	CAON|EDM4|SAT-1|SAT1	5238	0.437756	1.3545	2.63504	1.45983	0.176402	0.603258	-5.87692
9493	KIF23	kinesin family member 23	15	protein-coding	CHO1|KNSL5|MKLP-1|MKLP1	4198	0.437695	1.35444	1.54375	1.10357	0.296782	0.702467	-6.30163
8458	TTF2	transcription termination factor 2	1	protein-coding	HuF2|ZGRF6	4952	0.4376	1.35435	5.06122	2.56581	0.0290409	0.319476	-4.19621
10730	YME1L1	YME1 like 1 ATPase	10	protein-coding	FTSH|MEG4|OPA11|PAMP|YME1L	5256	0.437541	1.35429	6.92338	2.65222	0.0251089	0.297284	-4.05308
6196	RPS6KA2	ribosomal protein S6 kinase A2	6	protein-coding	HU-2|MAPKAPK1C|RSK|RSK3|S6K-alpha|S6K-alpha2|p90-RSK3|p90RSK2|pp90RSK3	6500	0.437366	1.35413	-0.320635	0.676053	0.515028	0.829874	-6.68421
54623	PAF1	PAF1 homolog, Paf1/RNA polymerase II complex component	19	protein-coding	F23149_1|PD2	2358	0.437243	1.35401	7.11895	3.12604	0.0113489	0.214611	-3.26087
25953	PNKD	paroxysmal nonkinesigenic dyskinesia	2	protein-coding	BRP17|DYT8|FKSG19|FPD1|KIPP1184|MR-1|MR1|PDC|PKND1|TAHCCP2	3745	0.437198	1.35397	7.287	3.36967	0.00758662	0.181399	-2.85358
55270	NUDT15	nudix hydrolase 15	13	protein-coding	MTH2|NUDT15D	2484	0.43711	1.35389	4.76247	2.26109	0.0484406	0.386328	-4.69301
9361	LONP1	lon peptidase 1, mitochondrial	19	protein-coding	CODASS|LON|LONP|LonHS|PIM1|PRSS15|hLON	3516	0.43697	1.35376	7.51994	3.45245	0.00662456	0.171067	-2.71579
79691	QTRT2	queuine tRNA-ribosyltransferase accessory subunit 2	3	protein-coding	QTRTD1	4304	0.43697	1.35376	5.22452	2.27393	0.0474118	0.383059	-4.6724
2842	GPR19	G protein-coupled receptor 19	12	protein-coding	-	5946	0.436925	1.35372	0.720005	0.887224	0.396731	0.766081	-6.51472
654	BMP6	bone morphogenetic protein 6	6	protein-coding	VGR|VGR1	3105	0.436805	1.3536	-0.441655	0.673197	0.516765	0.831616	-6.68622
54587	MXRA8	matrix remodeling associated 8	1	protein-coding	ASP3	3113	0.436601	1.35341	4.24137	1.86513	0.0931047	0.482885	-5.30789
142680	SLC34A3	solute carrier family 34 member 3	9	protein-coding	HHRH|NPTIIc	4174	0.436205	1.35304	0.383965	0.851172	0.415485	0.777	-6.54647
2805	GOT1	glutamic-oxaloacetic transaminase 1	10	protein-coding	AST1|ASTQTL1|GIG18|cAspAT|cCAT	2127	0.435967	1.35282	6.78682	3.26816	0.00896702	0.194257	-3.02301
23528	ZNF281	zinc finger protein 281	1	protein-coding	ZBP-99|ZNP-99	4890	0.435908	1.35276	3.18867	1.12067	0.290631	0.697961	-6.28251
47	ACLY	ATP citrate lyase	17	protein-coding	ACL|ATPCL|CLATP	4555	0.435877	1.35273	8.19895	2.97496	0.0146021	0.23723	-3.51408
55871	CBWD1	COBW domain containing 1	9	protein-coding	COBP	2063	0.435674	1.35254	5.30917	1.57638	0.14902	0.569973	-5.72212
221656	KDM1B	lysine demethylase 1B	6	protein-coding	AOF1|C6orf193|LSD2|bA204B7,3|dJ298J15,2	4575	0.435449	1.35233	-0.175365	0.896515	0.391994	0.763268	-6.50636
55093	WDYHV1	WDYHV motif containing 1	8	protein-coding	C8orf32	2050	0.435106	1.35201	3.76536	1.89781	0.088291	0.47612	-5.25897
7984	ARHGEF5	Rho guanine nucleotide exchange factor 5	7	protein-coding	GEF5|P60|TIM|TIM1	5488	0.434863	1.35178	7.11537	2.70909	0.0228169	0.28823	-3.95852
58515	SELENOK	selenoprotein K	3	protein-coding	HSPC030|HSPC297|SELK	818	0.434373	1.35132	5.38552	1.04645	0.332718	0.724262	-6.35048
79109	MAPKAP1	mitogen-activated protein kinase associated protein 1	9	protein-coding	JC310|MIP1|SIN1|SIN1b|SIN1g	4086	0.434235	1.35119	4.01561	1.81705	0.100633	0.494341	-5.37915
54663	WDR74	WD repeat domain 74	11	protein-coding	-	1994	0.434116	1.35108	4.28371	2.22795	0.0511973	0.394216	-4.74605
27112	FAM155B	family with sequence similarity 155 member B	X	protein-coding	CXorf63|TED|TMEM28|bB57D9,1	5805	0.434054	1.35102	2.60213	1.22006	0.251686	0.670835	-6.17207
11135	CDC42EP1	CDC42 effector protein 1	22	protein-coding	BORG5|CEP1|MSE55	2505	0.43404	1.35101	7.22677	2.54915	0.0298668	0.323627	-4.22371
652965	SNORA48	small nucleolar RNA, H/ACA box 48	17	snoRNA	ACA48|SNORA48A	135	0.433943	1.35092	3.20531	1.5413	0.155665	0.579482	-5.7689
4125	MAN2B1	mannosidase alpha class 2B member 1	19	protein-coding	LAMAN|MANB	3227	0.43394	1.35092	1.81348	1.20266	0.258048	0.676619	-6.19203
8625	RFXANK	regulatory factor X associated ankyrin containing protein	19	protein-coding	ANKRA1|BLS|F14150_1|RFX-B	1744	0.43379	1.35078	5.05732	2.3827	0.0395124	0.360684	-4.49652
308	ANXA5	annexin A5	4	protein-coding	ANX5|ENX2|HEL-S-7|PP4|RPRGL3	1599	0.433735	1.35073	6.64701	0.823251	0.446852	0.794591	-6.55199
7016	TESK1	testis-specific kinase 1	9	protein-coding	-	2516	0.433691	1.35068	4.59085	2.47309	0.0339447	0.343717	-4.34885
2906	GRIN2D	glutamate ionotropic receptor NMDA type subunit 2D	19	protein-coding	EB11|EIEE46|GluN2D|NMDAR2D|NR2D	5329	0.433093	1.35013	1.15625	1.03116	0.327848	0.721194	-6.3771
348180	CTU2	cytosolic thiouridylase subunit 2	16	protein-coding	C16orf84|NCS2|UPF0432	1731	0.432674	1.34973	3.97624	1.9005	0.087904	0.47562	-5.25491
64145	RBSN	rabenosyn, RAB effector	3	protein-coding	Rabenosyn-5|ZFYVE20	7394	0.432506	1.34958	2.3099	1.50232	0.165306	0.590625	-5.82104
116461	TSEN15	tRNA splicing endonuclease subunit 15	1	protein-coding	C1orf19|PCH2F|sen15	2862	0.432493	1.34956	3.27637	1.85552	0.0945669	0.484461	-5.3222
1154	CISH	cytokine inducible SH2 containing protein	3	protein-coding	BACTS2|CIS|CIS-1|G18|SOCS	5129	0.432401	1.34948	2.07699	1.42524	0.185908	0.616478	-5.92166
22879	MON1B	MON1 homolog B, secretory trafficking associated	16	protein-coding	HSRG1|SAND2|SRG1	3332	0.432341	1.34942	3.80064	1.60495	0.14099	0.56222	-5.68209
349565	NMNAT3	nicotinamide nucleotide adenylyltransferase 3	3	protein-coding	FKSG76|PNAT-3|PNAT3	2947	0.43218	1.34927	1.44842	1.186	0.264262	0.680051	-6.21095
23261	CAMTA1	calmodulin binding transcription activator 1	1	protein-coding	CANPMR	10872	0.431766	1.34888	1.85687	0.89799	0.391246	0.762868	-6.50502
3566	IL4R	interleukin 4 receptor	16	protein-coding	CD124|IL-4RA|IL4RA	4891	0.431698	1.34882	5.87349	2.5634	0.0291588	0.319523	-4.20018
9037	SEMA5A	semaphorin 5A	5	protein-coding	SEMAF|semF	12432	0.431617	1.34874	-0.331197	0.538562	0.602502	0.869682	-6.77211
11336	EXOC3	exocyst complex component 3	5	protein-coding	SEC6|SEC6L1|Sec6p	2915	0.431539	1.34867	5.95696	2.46104	0.0346393	0.344828	-4.3686
79989	TTC26	tetratricopeptide repeat domain 26	7	protein-coding	DYF13|IFT56|dyf-13	5097	0.431366	1.34851	2.97059	1.39634	0.194185	0.620935	-5.95852
445328	ARHGEF35	Rho guanine nucleotide exchange factor 35	7	protein-coding	ARHGEF5L	2474	0.431262	1.34841	5.90874	2.27944	0.0469771	0.381099	-4.66355
1056	CEL	carboxyl ester lipase	9	protein-coding	BAL|BSDL|BSSL|CELL|CEase|FAP|FAPP|LIPA|MODY8	2386	0.431097	1.34826	4.02431	0.997834	0.349432	0.736323	-6.40397
10079	ATP9A	ATPase phospholipid transporting 9A (putative)	20	protein-coding	ATPIIA	7705	0.430985	1.34815	6.73352	1.71273	0.122255	0.532051	-5.53476
26012	NSMF	NMDA receptor synaptonuclear signaling and neuronal migration factor	9	protein-coding	HH9|NELF	3797	0.430948	1.34812	6.55068	2.87343	0.01731	0.254913	-3.68412
995	CDC25C	cell division cycle 25C	5	protein-coding	CDC25|PPP1R60	2570	0.430925	1.3481	1.96678	1.06084	0.314827	0.713884	-6.34665
51616	TAF9B	TATA-box binding protein associated factor 9b	X	protein-coding	DN-7|DN7|TAF9L|TAFII31L|TFIID-31	2689	0.430457	1.34766	5.8211	2.54153	0.0302523	0.32465	-4.23628
55651	NHP2	NHP2 ribonucleoprotein	5	protein-coding	DKCB2|NHP2P|NOLA2	855	0.430363	1.34757	4.90924	2.38135	0.0396023	0.360684	-4.49873
6924	ELOA	elongin A	1	protein-coding	SIII|SIII p110|TCEB3|TCEB3A	4943	0.430351	1.34756	5.5211	2.36478	0.0407189	0.364483	-4.52565
200205	IBA57	IBA57 homolog, iron-sulfur cluster assembly	1	protein-coding	C1orf69|MMDS3|SPG74	8342	0.430254	1.34747	4.4651	1.70159	0.121065	0.530353	-5.54652
221443	OARD1	O-acyl-ADP-ribose deacylase 1	6	protein-coding	C6orf130|TARG1|dJ34B21,3	1174	0.430209	1.34743	0.907275	1.05118	0.319023	0.71472	-6.35664
4216	MAP3K4	mitogen-activated protein kinase kinase kinase 4	6	protein-coding	MAPKKK4|MEKK 4|MEKK4|MTK1|PRO0412	5736	0.429813	1.34706	1.57716	1.18092	0.266181	0.68054	-6.21668
5511	PPP1R8	protein phosphatase 1 regulatory subunit 8	1	protein-coding	ARD-1|ARD1|NIPP-1|NIPP1|PRO2047	2852	0.429457	1.34673	3.74986	1.84014	0.0969506	0.487097	-5.34504
57154	SMURF1	SMAD specific E3 ubiquitin protein ligase 1	7	protein-coding	-	5884	0.429438	1.34671	5.82237	2.48807	0.0331	0.339753	-4.32426
29995	LMCD1	LIM and cysteine rich domains 1	3	protein-coding	-	3229	0.429244	1.34653	2.75843	1.54435	0.154933	0.57862	-5.7648
23710	GABARAPL1	GABA type A receptor associated protein like 1	12	protein-coding	APG8-LIKE|APG8L|ATG8|ATG8B|ATG8L|GEC1	3141	0.429233	1.34652	6.67048	1.86434	0.0942062	0.484063	-5.31145
8886	DDX18	DEAD-box helicase 18	2	protein-coding	Has1|MrDb	3765	0.429212	1.3465	6.29295	2.96567	0.0148307	0.240308	-3.52964
11190	CEP250	centrosomal protein 250	20	protein-coding	C-NAP1|CEP2|CNAP1	12124	0.429081	1.34638	5.67776	0.332878	0.75464	0.929873	-6.86178
84217	ZMYND12	zinc finger MYND-type containing 12	1	protein-coding	-	1775	0.42882	1.34613	-0.317114	0.591595	0.567847	0.854818	-6.74039
1197	CLK2P1	CDC like kinase 2, pseudogene 1	7	pseudo	CLK2P	1812	0.428619	1.34594	0.581459	1.00417	0.340036	0.728954	-6.40419
131870	NUDT16	nudix hydrolase 16	3	protein-coding	-	6777	0.428609	1.34594	3.88949	1.92328	0.0846999	0.467466	-5.22056
83460	EMC6	ER membrane protein complex subunit 6	17	protein-coding	TMEM93	862	0.428236	1.34559	0.985313	0.739118	0.477591	0.81395	-6.63784
23207	PLEKHM2	pleckstrin homology and RUN domain containing M2	1	protein-coding	SKIP	4339	0.428163	1.34552	4.19167	1.89988	0.0879934	0.475717	-5.25585
6443	SGCB	sarcoglycan beta	4	protein-coding	A3b|LGMD2E|SGC	4389	0.428163	1.34552	3.15484	1.60991	0.139898	0.560976	-5.67523
124583	CANT1	calcium activated nucleotidase 1	17	protein-coding	DBQD|DBQD1|SCAN-1|SCAN1|SHAPY	3955	0.42803	1.34539	6.63732	2.76826	0.0206549	0.275085	-3.85989
27338	UBE2S	ubiquitin conjugating enzyme E2 S	19	protein-coding	E2-EPF|E2EPF|EPF5	1601	0.427365	1.34478	6.32621	2.84376	0.018194	0.260291	-3.73376
5433	POLR2D	RNA polymerase II subunit D	2	protein-coding	HSRBP4|HSRPB4|RBP4|RPB16	2325	0.427179	1.3446	6.04117	2.8613	0.017666	0.256848	-3.70442
5629	PROX1	prospero homeobox 1	1	protein-coding	-	9802	0.427159	1.34458	0.254312	0.715646	0.49132	0.821815	-6.65553
10392	NOD1	nucleotide binding oligomerization domain containing 1	7	protein-coding	CARD4|CLR7,1|NLRC1	5644	0.427135	1.34456	4.13769	1.87035	0.0923196	0.481251	-5.3001
84617	TUBB6	tubulin beta 6 class V	18	protein-coding	HsT1601|TUBB-5	3310	0.427117	1.34454	3.8464	2.00572	0.0739999	0.443854	-5.0948
1389	CREBL2	cAMP responsive element binding protein like 2	12	protein-coding	-	3813	0.426806	1.34425	6.66504	2.09149	0.0642349	0.424983	-4.96176
7268	TTC4	tetratricopeptide repeat domain 4	1	protein-coding	CNS1	2395	0.426696	1.34415	3.32204	1.43736	0.182529	0.611054	-5.90607
5932	RBBP8	RB binding protein 8, endonuclease	18	protein-coding	COM1|CTIP|JWDS|RIM|SAE2|SCKL2	3969	0.426614	1.34408	3.80565	1.83337	0.0980166	0.488927	-5.35505
8439	NSMAF	neutral sphingomyelinase activation associated factor	8	protein-coding	FAN|GRAMD5	3783	0.425939	1.34345	4.62796	1.92621	0.0842959	0.465989	-5.21613
6624	FSCN1	fascin actin-bundling protein 1	7	protein-coding	FAN1|HSN|SNL|p55	2796	0.425748	1.34327	3.75601	1.52908	0.158634	0.583623	-5.78534
55057	CRYBG2	crystallin beta-gamma domain containing 2	1	protein-coding	AIM1L	5624	0.425479	1.34302	6.79042	2.84808	0.0180623	0.260172	-3.72652
4171	MCM2	minichromosome maintenance complex component 2	3	protein-coding	BM28|CCNL1|CDCL1|D3S3194|DFNA70|MITOTIN|cdc19	3507	0.425229	1.34279	3.6151	1.38185	0.198454	0.622945	-5.97682
127700	OSCP1	organic solute carrier partner 1	1	protein-coding	C1orf102|NOR1	1845	0.425198	1.34276	0.686842	0.859983	0.410846	0.77478	-6.53882
130340	AP1S3	adaptor related protein complex 1 sigma 3 subunit	2	protein-coding	PSORS15	4041	0.42496	1.34254	5.38951	2.15918	0.0574116	0.407671	-4.85533
9710	KIAA0355	KIAA0355	19	protein-coding	-	6747	0.424802	1.34239	3.64687	2.01204	0.0732347	0.443604	-5.08508
57393	TMEM27	transmembrane protein 27	X	protein-coding	NX-17|NX17	1580	0.424442	1.34205	0.87829	0.715484	0.491415	0.821815	-6.65565
2631	NIPSNAP2	nipsnap homolog 2	7	protein-coding	GBAS	2004	0.423916	1.34156	4.41395	0.81552	0.445152	0.793122	-6.56501
4233	MET	MET proto-oncogene, receptor tyrosine kinase	7	protein-coding	AUTS9|DFNB97|HGFR|RCCP2|c-Met	6867	0.423463	1.34114	6.06461	2.27467	0.0473533	0.383059	-4.67121
8829	NRP1	neuropilin 1	10	protein-coding	BDCA4|CD304|NP1|NRP|VEGF165R	6328	0.42338	1.34107	4.82099	2.21379	0.0524216	0.396891	-4.76865
9238	TBRG4	transforming growth factor beta regulator 4	7	protein-coding	CPR2|FASTKD4	2276	0.423107	1.34081	5.02612	1.51463	0.163204	0.590126	-5.80489
439949	PRKCQ-AS1	PRKCQ antisense RNA 1	10	ncRNA	-	2253	0.42288	1.3406	2.35656	1.57356	0.148066	0.569973	-5.72516
24145	PANX1	pannexin 1	11	protein-coding	MRS1|PX1|UNQ2529	6639	0.422069	1.33985	4.41651	1.47038	0.173589	0.598439	-5.86314
5316	PKNOX1	PBX/knotted 1 homeobox 1	21	protein-coding	PREP1|pkonx1c	5352	0.421953	1.33974	4.61469	2.35897	0.0411174	0.366272	-4.53507
4193	MDM2	MDM2 proto-oncogene	12	protein-coding	ACTFS|HDMX|hdm2	7812	0.421602	1.33941	7.34489	2.78584	0.0200533	0.271196	-3.83054
7403	KDM6A	lysine demethylase 6A	X	protein-coding	KABUK2|UTX|bA386N14,2	6278	0.421542	1.33936	2.24073	1.31154	0.2203	0.643686	-6.06374
79147	FKRP	fukutin related protein	19	protein-coding	LGMD2I|MDC1C|MDDGA5|MDDGB5|MDDGC5	4468	0.421541	1.33936	4.03799	1.90829	0.086796	0.472455	-5.24319
158234	TRMT10B	tRNA methyltransferase 10B	9	protein-coding	RG9MTD3|bA3J10,9	2735	0.421355	1.33918	3.80908	2.00484	0.0741066	0.44393	-5.09615
10655	DMRT2	doublesex and mab-3 related transcription factor 2	9	protein-coding	-	6437	0.421001	1.33886	-0.241076	0.831636	0.4259	0.781965	-6.56321
3207	HOXA11	homeobox A11	7	protein-coding	HOX1|HOX1I|RUSAT1	2653	0.421001	1.33886	0.052121	0.711189	0.493954	0.822598	-6.65883
5245	PHB	prohibitin	17	protein-coding	HEL-215|HEL-S-54e|PHB1	2048	0.420551	1.33844	6.95511	2.3606	0.0410051	0.365795	-4.53243
5834	PYGB	glycogen phosphorylase B	20	protein-coding	GPBB	4131	0.420542	1.33843	6.1826	2.59597	0.0276031	0.312139	-4.14633
387804	VSTM5	V-set and transmembrane domain containing 5	11	protein-coding	C11orf90	603	0.420429	1.33833	0.963896	1.15133	0.277576	0.689019	-6.24969
5361	PLXNA1	plexin A1	3	protein-coding	NOV|NOVP|PLEXIN-A1|PLXN1	9779	0.420233	1.33814	6.34432	2.8366	0.0184139	0.260829	-3.74572
728024	LOC728024	chromosome X open reading frame 56 pseudogene	8	pseudo	-	1493	0.420224	1.33814	5.08822	1.93267	0.0834114	0.464312	-5.20635
1185	CLCN6	chloride voltage-gated channel 6	1	protein-coding	CLC-6	5708	0.420057	1.33798	3.6199	1.35908	0.205318	0.631053	-6.0053
2678	GGT1	gamma-glutamyltransferase 1	22	protein-coding	CD224|D22S672|D22S732|GGT|GGT 1|GTG	2976	0.420022	1.33795	4.11823	1.71697	0.11814	0.525912	-5.52455
3663	IRF5	interferon regulatory factor 5	7	protein-coding	SLEB10	4056	0.4196	1.33756	1.80416	1.03331	0.326893	0.720641	-6.37492
4116	MAGOH	mago homolog, exon junction complex core component	1	protein-coding	MAGOH1|MAGOHA	756	0.419265	1.33725	5.67198	1.56542	0.152058	0.574244	-5.7372
100133991	MAP3K14-AS1	MAP3K14 antisense RNA 1	17	ncRNA	-	1633	0.418919	1.33692	1.24954	1.20714	0.256397	0.675612	-6.18691
6324	SCN1B	sodium voltage-gated channel beta subunit 1	19	protein-coding	ATFB13|BRGDA5|EIEE52|GEFSP1	2028	0.418747	1.33677	3.37983	1.29934	0.224289	0.646132	-6.07851
6238	RRBP1	ribosome binding protein 1	20	protein-coding	ES/130|ES130|RRp|hES	3792	0.418709	1.33673	9.66246	2.18629	0.0548789	0.403357	-4.81238
50855	PARD6A	par-6 family cell polarity regulator alpha	16	protein-coding	PAR-6A|PAR6|PAR6C|PAR6alpha|TAX40|TIP-40	1296	0.41834	1.33639	2.01836	1.13914	0.282386	0.693027	-6.26311
79786	KLHL36	kelch like family member 36	16	protein-coding	C16orf44	7912	0.418261	1.33632	5.81482	2.18671	0.0548414	0.403357	-4.81172
83540	NUF2	NUF2, NDC80 kinetochore complex component	1	protein-coding	CDCA1|CT106|NUF2R	1990	0.418077	1.33615	1.9554	1.32447	0.216137	0.64009	-6.04798
85406	DNAJC14	DnaJ heat shock protein family (Hsp40) member C14	12	protein-coding	DNAJ|DRIP78|HDJ3|LIP6	3330	0.417991	1.33607	3.93476	0.487607	0.646872	0.890012	-6.78997
5360	PLTP	phospholipid transfer protein	20	protein-coding	BPIFE|HDLCQ9	2224	0.417917	1.336	4.19181	1.31663	0.219417	0.642638	-6.05721
10254	STAM2	signal transducing adaptor molecule 2	2	protein-coding	Hbp|STAM2A|STAM2B	5701	0.41781	1.3359	4.74724	0.568696	0.594514	0.866069	-6.74182
10102	TSFM	Ts translation elongation factor, mitochondrial	12	protein-coding	EFTS|EFTSMT	2404	0.417663	1.33576	4.86071	0.948694	0.376189	0.752747	-6.44753
113189	CHST14	carbohydrate sulfotransferase 14	15	protein-coding	ATCS|D4ST1|EDSMC1|HNK1ST	2198	0.417594	1.3357	3.20573	1.15405	0.276516	0.688186	-6.24669
10121	ACTR1A	ARP1 actin related protein 1 homolog A	10	protein-coding	ARP1|Arp1A|CTRN1	2873	0.417369	1.33549	5.7013	1.85015	0.0953933	0.484613	-5.33019
57567	ZNF319	zinc finger protein 319	16	protein-coding	ZFP319	4505	0.417109	1.33525	2.56634	1.26093	0.237237	0.655986	-6.12436
79921	TCEAL4	transcription elongation factor A like 4	X	protein-coding	NPD017|WEX7	1863	0.416757	1.33492	5.79896	1.79062	0.105009	0.505607	-5.41794
257407	C2orf72	chromosome 2 open reading frame 72	2	protein-coding	-	3581	0.41675	1.33492	7.1571	1.16262	0.286738	0.695698	-6.2266
3029	HAGH	hydroxyacylglutathione hydrolase	16	protein-coding	GLO2|GLX2|GLXII|HAGH1	1674	0.416582	1.33476	5.76309	2.30976	0.0446526	0.375585	-4.61471
3547	IGSF1	immunoglobulin superfamily member 1	X	protein-coding	CHTE|IGCD1|IGDC1|INHBP|PGSF2|p120	5836	0.416488	1.33467	0.218816	0.772016	0.458764	0.801595	-6.61219
622	BDH1	3-hydroxybutyrate dehydrogenase 1	3	protein-coding	BDH|SDR9C1	5919	0.41643	1.33462	0.928198	0.680119	0.512612	0.829315	-6.68128
90203	SNX21	sorting nexin family member 21	20	protein-coding	C20orf161|PP3993|SNX-L|dJ337O18,4	4358	0.416428	1.33462	4.97713	2.07835	0.0656463	0.428671	-4.98227
23170	TTLL12	tubulin tyrosine ligase like 12	22	protein-coding	dJ526I14,2	3584	0.41636	1.33456	5.71303	2.26515	0.0481131	0.385345	-4.6865
85016	C11orf70	chromosome 11 open reading frame 70	11	protein-coding	-	2291	0.416276	1.33448	2.36756	1.35137	0.207687	0.632481	-6.01487
80896	NPL	N-acetylneuraminate pyruvate lyase	1	protein-coding	C112|C1orf13|NAL|NPL1	3166	0.415783	1.33402	1.70807	0.956297	0.36248	0.744584	-6.4508
747	DAGLA	diacylglycerol lipase alpha	11	protein-coding	C11orf11|DAGL(ALPHA)|DAGLALPHA|NSDDR	6442	0.41558	1.33383	3.75907	1.52945	0.158543	0.583465	-5.78484
51429	SNX9	sorting nexin 9	6	protein-coding	SDP1|SH3PX1|SH3PXD3A|WISP	4748	0.415564	1.33382	3.05879	1.5211	0.160598	0.58543	-5.79603
79230	ZNF557	zinc finger protein 557	19	protein-coding	-	6002	0.415156	1.33344	4.4321	1.18728	0.26755	0.681854	-6.20674
6533	SLC6A6	solute carrier family 6 member 6	3	protein-coding	TAUT	7244	0.415124	1.33341	4.9094	0.565589	0.596659	0.866759	-6.74359
10766	TOB2	transducer of ERBB2, 2	22	protein-coding	APRO5|TOB4|TOBL|TROB2	6936	0.415012	1.33331	6.13198	1.9734	0.0780337	0.450082	-5.14438
284086	NEK8	NIMA related kinase 8	17	protein-coding	JCK|NEK12A|NPHP9|RHPD2	3462	0.414492	1.33283	3.53687	1.63199	0.135137	0.552898	-5.6446
139728	PNCK	pregnancy up-regulated nonubiquitous CaM kinase	X	protein-coding	BSTK3|CaMK1b	3178	0.414409	1.33275	2.56325	1.49178	0.167999	0.593498	-5.83499
23315	SLC9A8	solute carrier family 9 member A8	20	protein-coding	NHE-8|NHE8	6680	0.414347	1.3327	7.06575	2.20464	0.0532274	0.398588	-4.78322
6239	RREB1	ras responsive element binding protein 1	6	protein-coding	FINB|HNT|LZ321|RREB-1|Zep-1	9863	0.413853	1.33224	7.11924	2.08869	0.0645328	0.4256	-4.96613
6731	SRP72	signal recognition particle 72	4	protein-coding	BMFF|BMFS1|HEL103	4241	0.413807	1.3322	6.66068	1.87409	0.0919882	0.480918	-5.29509
135114	HINT3	histidine triad nucleotide binding protein 3	6	protein-coding	HINT4	3380	0.413589	1.332	5.63998	2.15897	0.0574315	0.407671	-4.85566
6431	SRSF6	serine and arginine rich splicing factor 6	20	protein-coding	B52|HEL-S-91|SFRS6|SRP55	4015	0.413007	1.33146	9.75687	2.64052	0.0256085	0.302319	-4.0725
5198	PFAS	phosphoribosylformylglycinamidine synthase	17	protein-coding	FGAMS|FGAR-AT|FGARAT|GATD8|PURL	5770	0.412968	1.33142	3.49592	1.57243	0.148327	0.569973	-5.72671
100499177	THAP9-AS1	THAP9 antisense RNA 1	4	ncRNA	-	2308	0.412952	1.33141	6.83856	1.01606	0.349376	0.736323	-6.37784
51155	JPT1	Jupiter microtubule associated homolog 1	17	protein-coding	ARM2|HN1|HN1A	3084	0.412895	1.33135	7.90594	2.08865	0.0645375	0.4256	-4.9662
146691	TOM1L2	target of myb1 like 2 membrane trafficking protein	17	protein-coding	-	6012	0.412847	1.33131	6.36459	2.77226	0.0205166	0.273755	-3.85322
51162	EGFL7	EGF like domain multiple 7	9	protein-coding	NEU1|VE-STATIN|ZNEU1	2711	0.412811	1.33128	4.7495	2.48035	0.0335329	0.34113	-4.33694
10131	TRAP1	TNF receptor associated protein 1	16	protein-coding	HSP 75|HSP75|HSP90L|TRAP-1	2365	0.412804	1.33127	5.94215	1.88348	0.090372	0.479311	-5.28046
705	BYSL	bystin like	6	protein-coding	BYSTIN|Enp1	3009	0.412673	1.33115	4.94427	2.03361	0.0706791	0.439717	-5.05178
100129424	RPL19P12	ribosomal protein L19 pseudogene 12	7	pseudo	RPL19_4_829	1134	0.412504	1.33099	0.306637	0.957457	0.361923	0.744293	-6.44969
257019	FRMD3	FERM domain containing 3	9	protein-coding	4,1O|EPB41L4O|EPB41LO|P410	6109	0.412182	1.3307	3.11659	1.40926	0.190448	0.61821	-5.94211
2263	FGFR2	fibroblast growth factor receptor 2	10	protein-coding	BBDS|BEK|BFR-1|CD332|CEK3|CFD1|ECT1|JWS|K-SAM|KGFR|TK14|TK25	6126	0.412127	1.33065	6.32149	2.50123	0.0323749	0.335778	-4.30263
7100	TLR5	toll like receptor 5	1	protein-coding	MELIOS|SLE1|SLEB1|TIL3	4363	0.412123	1.33064	-0.0343447	0.701302	0.499829	0.824417	-6.66609
253639	ZNF620	zinc finger protein 620	3	protein-coding	-	3907	0.412099	1.33062	2.42886	1.18637	0.264123	0.680051	-6.21053
7784	ZP3	zona pellucida glycoprotein 3	7	protein-coding	ZP3A|ZP3B|ZPC|Zp-3	1574	0.411585	1.33015	1.85557	1.07919	0.306978	0.708609	-6.32749
93081	TEX30	testis expressed 30	13	protein-coding	C13orf27	1750	0.411499	1.33007	2.59377	1.29177	0.226792	0.648225	-6.08761
9816	URB2	URB2 ribosome biogenesis 2 homolog (S, cerevisiae)	1	protein-coding	KIAA0133|NET10|NPA2	6361	0.41121	1.3298	5.36497	2.2318	0.0508692	0.393915	-4.7399
100130827	SBK3	SH3 domain binding kinase family member 3	19	protein-coding	SGK110	1503	0.411129	1.32973	1.52594	1.04811	0.320363	0.71472	-6.3598
1938	EEF2	eukaryotic translation elongation factor 2	19	protein-coding	EEF-2|EF-2|EF2|SCA26	3158	0.411095	1.32969	12.3402	2.51655	0.0315512	0.33323	-4.27743
23612	PHLDA3	pleckstrin homology like domain family A member 3	1	protein-coding	TIH1	1629	0.410854	1.32947	2.77393	1.39538	0.194465	0.620935	-5.95974
11005	SPINK5	serine peptidase inhibitor, Kazal type 5	5	protein-coding	LEKTI|LETKI|NETS|NS|VAKTI	4147	0.410749	1.32938	2.92845	0.545348	0.605793	0.870301	-6.76008
160760	PPTC7	PTC7 protein phosphatase homolog	12	protein-coding	TA-PP2C|TAPP2C	4964	0.410578	1.32922	6.47554	2.33265	0.0429726	0.371631	-4.57772
25994	HIGD1A	HIG1 hypoxia inducible domain family member 1A	3	protein-coding	HIG1|RCF1a	3055	0.410564	1.32921	6.1971	2.58578	0.0280807	0.313696	-4.16319
163782	KANK4	KN motif and ankyrin repeat domains 4	1	protein-coding	ANKRD38|dJ1078M7,1	5709	0.410545	1.32919	-0.253262	0.585186	0.571976	0.856215	-6.74437
54984	PINX1	PIN2/TERF1 interacting telomerase inhibitor 1	8	protein-coding	Gno1|LPTL|LPTS|Pxr1	1570	0.410327	1.32899	4.19293	1.84976	0.095453	0.484613	-5.33076
6199	RPS6KB2	ribosomal protein S6 kinase B2	11	protein-coding	KLS|P70-beta|P70-beta-1|P70-beta-2|S6K-beta2|S6K2|SRK|STK14B|p70(S6K)-beta|p70S6Kb	1910	0.410144	1.32882	6.93351	2.35141	0.041642	0.366272	-4.54733
145508	CEP128	centrosomal protein 128	14	protein-coding	C14orf145|C14orf61|LEDP/132	7190	0.410113	1.32879	2.67084	1.14505	0.280046	0.690045	-6.25662
55319	TMA16	translation machinery associated 16 homolog	4	protein-coding	C4orf43	2598	0.409937	1.32863	3.9686	1.60843	0.140223	0.561269	-5.67728
6382	SDC1	syndecan 1	2	protein-coding	CD138|SDC|SYND1|syndecan	3622	0.409618	1.32833	6.30527	2.01944	0.0723478	0.442424	-5.07366
253738	EBF3	early B-cell factor 3	10	protein-coding	COE3|EBF-3|HADDS|O/E-2|OE-2	7620	0.409523	1.32825	3.12137	1.33896	0.211552	0.635698	-6.03021
80094	BIN3-IT1	BIN3 intronic transcript 1	8	ncRNA	-	1839	0.409325	1.32806	0.915199	1.05011	0.319488	0.71472	-6.35774
92922	CCDC102A	coiled-coil domain containing 102A	16	protein-coding	-	2600	0.409264	1.32801	2.86972	1.55756	0.151794	0.574034	-5.74693
25960	ADGRA2	adhesion G protein-coupled receptor A2	8	protein-coding	GPR124|TEM5	6195	0.409132	1.32789	2.17333	1.06698	0.312185	0.711494	-6.34027
51118	UTP11	UTP11, small subunit processome component	1	protein-coding	CGI-94|CGI94|UTP11L	2050	0.40885	1.32763	4.42812	2.11585	0.0616941	0.419415	-4.92359
79817	MOB3B	MOB kinase activator 3B	9	protein-coding	C9orf35|MOB1D|MOBKL2B	6525	0.408645	1.32744	2.87853	1.19465	0.261022	0.678274	-6.20115
23640	HSPBP1	HSPA (Hsp70) binding protein 1	19	protein-coding	FES1	2169	0.408607	1.3274	5.73799	2.13023	0.0602401	0.414976	-4.901
9427	ECEL1	endothelin converting enzyme like 1	2	protein-coding	DA5D|DINE|ECEX|XCE	2896	0.408545	1.32735	1.77264	0.959471	0.360959	0.743621	-6.44777
79836	LONRF3	LON peptidase N-terminal domain and ring finger 3	X	protein-coding	RNF127	4041	0.408404	1.32722	3.91492	1.85483	0.0946726	0.484461	-5.32323
65981	CAPRIN2	caprin family member 2	12	protein-coding	C1QDC1|EEG-1|EEG1|RNG140	5223	0.408305	1.32713	2.9621	1.25334	0.239869	0.65925	-6.13331
51495	HACD3	3-hydroxyacyl-CoA dehydratase 3	15	protein-coding	B-IND1|BIND1|HSPC121|PTPLAD1	3318	0.408286	1.32711	5.78763	2.0804	0.0654248	0.428229	-4.97908
10949	HNRNPA0	heterogeneous nuclear ribonucleoprotein A0	5	protein-coding	HNRPA0	2967	0.407928	1.32678	7.06113	3.10969	0.0116618	0.216116	-3.28826
6744	SSFA2	sperm specific antigen 2	2	protein-coding	CS-1|CS1|KRAP|SPAG13	8260	0.407841	1.3267	8.66425	3.15955	0.0107343	0.210667	-3.20475
7700	ZNF141	zinc finger protein 141	4	protein-coding	D4S90|pHZ-44	2763	0.407689	1.32656	3.1725	0.485462	0.646739	0.890012	-6.7927
60312	AFAP1	actin filament associated protein 1	4	protein-coding	AFAP|AFAP-110|AFAP110	7979	0.407456	1.32635	2.42799	1.19325	0.261542	0.6786	-6.20274
65094	JMJD4	jumonji domain containing 4	1	protein-coding	-	2683	0.40742	1.32631	2.41899	1.13412	0.284382	0.693211	-6.2686
10488	CREB3	cAMP responsive element binding protein 3	9	protein-coding	LUMAN|LZIP|sLZIP	1851	0.407385	1.32628	4.39198	1.5786	0.146909	0.568321	-5.71828
643837	LINC01128	long intergenic non-protein coding RNA 1128	1	ncRNA	-	9233	0.406723	1.32567	1.90331	1.09885	0.298735	0.703904	-6.30667
80854	SETD7	SET domain containing lysine methyltransferase 7	4	protein-coding	KMT7|SET7|SET7/9|SET9	8608	0.406617	1.32557	4.22306	1.94849	0.0812823	0.458817	-5.18234
4335	MNT	MAX network transcriptional repressor	17	protein-coding	MAD6|MXD6|ROX|bHLHd3	5565	0.406507	1.32547	5.00985	1.87914	0.0910116	0.479375	-5.28696
339230	CCDC137	coiled-coil domain containing 137	17	protein-coding	RaRF	2184	0.406192	1.32518	2.94609	1.34194	0.210616	0.635698	-6.02653
2232	FDXR	ferredoxin reductase	17	protein-coding	ADXR	3054	0.405817	1.32484	5.65548	2.0535	0.0683981	0.434475	-5.02095
81893	SLC7A5P1	solute carrier family 7 member 5 pseudogene 1	16	pseudo	DC49|LAT1-3TM|MLAS|hLAT1-3TM	615	0.405773	1.3248	4.48853	1.89739	0.0883511	0.47612	-5.25959
9156	EXO1	exonuclease 1	1	protein-coding	HEX1|hExoI	3968	0.404948	1.32404	1.87894	0.922941	0.378744	0.754468	-6.48217
4001	LMNB1	lamin B1	5	protein-coding	ADLD|LMN|LMN2|LMNB	3403	0.40487	1.32397	3.52333	1.71011	0.119437	0.527784	-5.53436
26027	ACOT11	acyl-CoA thioesterase 11	1	protein-coding	BFIT|STARD14|THEA|THEM1	3391	0.404869	1.32397	5.87257	2.35025	0.0417232	0.366272	-4.54922
5427	POLE2	DNA polymerase epsilon 2, accessory subunit	14	protein-coding	DPE2	2531	0.404785	1.32389	1.83279	0.791233	0.448393	0.796292	-6.5963
4784	NFIX	nuclear factor I X	19	protein-coding	CTF|MRSHSS|NF-I/X|NF1-X|NF1A|SOTOS2	6775	0.40475	1.32386	1.76224	0.922625	0.3789	0.754468	-6.48246
4691	NCL	nucleolin	2	protein-coding	C23|Nsr1	2717	0.404607	1.32373	8.30407	1.87057	0.0934332	0.483159	-5.30263
3754	KCNF1	potassium voltage-gated channel modifier subfamily F member 1	2	protein-coding	IK8|KCNF|KV5,1|kH1	2289	0.404493	1.32362	0.641099	0.681307	0.511843	0.829315	-6.68049
4680	CEACAM6	carcinoembryonic antigen related cell adhesion molecule 6	19	protein-coding	CD66c|CEAL|NCA	2703	0.404465	1.3236	6.80897	2.03233	0.0708288	0.440114	-5.05376
27153	ZNF777	zinc finger protein 777	7	protein-coding	-	3434	0.40435	1.32349	4.49705	2.18907	0.0546255	0.402937	-4.80796
10625	IVNS1ABP	influenza virus NS1A binding protein	1	protein-coding	FLARA3|HSPC068|KLHL39|ND1|NS-1|NS1-BP|NS1BP	4375	0.404177	1.32333	7.93016	2.85425	0.0178763	0.25888	-3.71621
79039	DDX54	DEAD-box helicase 54	12	protein-coding	DP97	4381	0.404021	1.32319	5.77237	2.36472	0.040723	0.364483	-4.52575
83879	CDCA7	cell division cycle associated 7	2	protein-coding	ICF3|JPO1	3503	0.403733	1.32293	0.624387	0.823551	0.430261	0.782712	-6.57004
10933	MORF4L1	mortality factor 4 like 1	15	protein-coding	Eaf3|FWP006|HsT17725|MEAF3|MORFRG15|MRG15|S863-6	2159	0.403696	1.32289	4.4339	1.68634	0.12403	0.535689	-5.5682
90874	ZNF697	zinc finger protein 697	1	protein-coding	-	8292	0.403267	1.3225	3.55105	1.38686	0.196968	0.622158	-5.9705
51477	ISYNA1	inositol-3-phosphate synthase 1	19	protein-coding	INO1|INOS|IPS|IPS 1|IPS-1	2932	0.403114	1.32236	2.60682	1.15599	0.275757	0.687579	-6.24453
80256	FAM214B	family with sequence similarity 214 member B	9	protein-coding	KIAA1539	4581	0.403053	1.3223	1.70453	1.25186	0.240384	0.659692	-6.13504
84310	C7orf50	chromosome 7 open reading frame 50	7	protein-coding	YCR016W	3794	0.403039	1.32229	6.80817	2.98584	0.0143387	0.235132	-3.49584
5438	POLR2I	RNA polymerase II subunit I	19	protein-coding	RPB9|hRPB14,5	872	0.402781	1.32205	1.7564	0.95662	0.362324	0.744584	-6.45049
29888	STRN4	striatin 4	19	protein-coding	PPP2R6C|ZIN|zinedin	3734	0.402256	1.32157	4.96271	2.00858	0.0736532	0.443854	-5.09041
27043	PELP1	proline, glutamate and leucine rich protein 1	17	protein-coding	MNAR|P160	3756	0.402113	1.32144	6.17611	2.00042	0.0746473	0.445151	-5.10295
4809	SNU13	small nuclear ribonucleoprotein 13	22	protein-coding	15,5K|FA-1|FA1|NHP2L1|NHPX|OTK27|SNRNP15-5|SPAG12|SSFA1	2135	0.401304	1.3207	7.22766	2.59252	0.0277637	0.312145	-4.15204
79707	NOL9	nucleolar protein 9	1	protein-coding	Grc3|NET6	6792	0.401304	1.3207	6.38797	2.21236	0.0525468	0.396891	-4.77093
10576	CCT2	chaperonin containing TCP1 subunit 2	12	protein-coding	99D8,1|CCT-beta|CCTB|HEL-S-100n|PRO1633|TCP-1-beta	2282	0.401175	1.32058	6.8718	2.76518	0.0207624	0.275862	-3.86503
11120	BTN2A1	butyrophilin subfamily 2 member A1	6	protein-coding	BK14H9,1|BT2,1|BTF1|BTN2,1|DJ3E1,1	3686	0.401077	1.32049	5.26224	2.19188	0.0543704	0.402937	-4.8035
1965	EIF2S1	eukaryotic translation initiation factor 2 subunit alpha	14	protein-coding	EIF-2|EIF-2A|EIF-2alpha|EIF2|EIF2A	4165	0.400939	1.32037	5.90973	2.66938	0.024394	0.295085	-4.02458
6039	RNASE6	ribonuclease A family member k6	14	protein-coding	RAD1|RNS6|RNasek6	1061	0.400731	1.32018	1.32265	0.899346	0.390559	0.762485	-6.5038
6472	SHMT2	serine hydroxymethyltransferase 2	12	protein-coding	GLYA|HEL-S-51e|SHMT	2862	0.400532	1.31999	6.64628	2.72312	0.0222843	0.284432	-3.93515
22824	HSPA4L	heat shock protein family A (Hsp70) member 4 like	4	protein-coding	APG-1|HSPH3|Osp94	4419	0.400446	1.31992	4.74444	2.21559	0.0522642	0.396891	-4.76578
4254	KITLG	KIT ligand	12	protein-coding	DCUA|DFNA69|FPH2|FPHH|KL-1|Kitl|MGF|SCF|SF|SHEP7	5443	0.399772	1.3193	4.42744	1.84382	0.0963745	0.485849	-5.33958
9236	CCPG1	cell cycle progression 1	15	protein-coding	CPR8	7223	0.399689	1.31922	2.51945	1.41305	0.189362	0.61821	-5.93727
56926	NCLN	nicalin	19	protein-coding	NET59	3733	0.399588	1.31913	6.14108	2.41292	0.0375571	0.354638	-4.44729
64779	MTHFSD	methenyltetrahydrofolate synthetase domain containing	16	protein-coding	-	4330	0.399569	1.31911	1.95958	1.09671	0.299627	0.70474	-6.30895
26354	GNL3	G protein nucleolar 3	3	protein-coding	C77032|E2IG3|NNP47|NS	2142	0.399243	1.31882	6.29094	2.44215	0.0357571	0.349479	-4.39953
5973	RENBP	renin binding protein	X	protein-coding	RBP|RNBP	1471	0.399068	1.31866	2.43033	1.00986	0.337441	0.72694	-6.39853
10056	FARSB	phenylalanyl-tRNA synthetase beta subunit	2	protein-coding	FARSLB|FRSB|HSPC173|PheHB|PheRS	3042	0.399053	1.31864	4.58356	1.88445	0.09023	0.479311	-5.27901
51421	AMOTL2	angiomotin like 2	3	protein-coding	LCCP	6066	0.39888	1.31848	6.89812	1.82871	0.0990297	0.491384	-5.36254
5378	PMS1	PMS1 homolog 1, mismatch repair system component	2	protein-coding	HNPCC3|MLH2|PMSL1|hPMS1	4207	0.398463	1.3181	2.08449	0.891327	0.394634	0.765577	-6.51104
54108	CHRAC1	chromatin accessibility complex 1	8	protein-coding	CHARC1|CHARC15|CHRAC-1|CHRAC-15|CHRAC15|YCL1	2548	0.397964	1.31765	6.10186	1.96814	0.0787095	0.451356	-5.15241
121274	ZNF641	zinc finger protein 641	12	protein-coding	-	9554	0.397853	1.31755	4.27233	2.20985	0.0527664	0.396966	-4.77491
87	ACTN1	actinin alpha 1	14	protein-coding	BDPLT15	4574	0.397636	1.31735	7.47404	2.52532	0.0310891	0.33045	-4.26299
3241	HPCAL1	hippocalcin like 1	2	protein-coding	BDR1|HLP2|VILIP-3	4125	0.397471	1.3172	6.84317	1.97552	0.0777622	0.450082	-5.14113
85458	DIXDC1	DIX domain containing 1	11	protein-coding	CCD1	8191	0.397368	1.3171	-0.185995	0.651712	0.529942	0.836693	-6.7011
81928	CABLES2	Cdk5 and Abl enzyme substrate 2	20	protein-coding	C20orf150|dJ908M14,2|ik3-2	3785	0.397303	1.31704	6.88389	2.61059	0.0269318	0.308764	-4.12212
100303749	LOC100303749	LSM3 homolog, U6 small nuclear RNA associated (S, cerevisiae) pseudogene	5	pseudo	-	769	0.397166	1.31692	3.60254	1.56833	0.149275	0.570053	-5.73229
27175	TUBG2	tubulin gamma 2	17	protein-coding	-	1891	0.397125	1.31688	4.69337	0.268288	0.800711	0.944321	-6.88494
26781	SNORA67	small nucleolar RNA, H/ACA box 67	17	snoRNA	RNU67|U67	137	0.396847	1.31663	5.73607	2.28553	0.0465011	0.380073	-4.65376
84172	POLR1B	RNA polymerase I subunit B	2	protein-coding	RPA135|RPA2|Rpo1-2	5504	0.396762	1.31655	5.70821	1.72929	0.115845	0.524722	-5.50688
143689	PIWIL4	piwi like RNA-mediated gene silencing 4	11	protein-coding	HIWI2|MIWI2	3199	0.396663	1.31646	1.28064	1.1144	0.29234	0.69953	-6.29
3508	IGHMBP2	immunoglobulin mu binding protein 2	11	protein-coding	CATF1|CMT2S|HCSA|HMN6|SMARD1|SMUBP2|ZFAND7	5565	0.396533	1.31634	4.11986	1.21707	0.25371	0.673352	-6.17488
101927045	LOC101927045	uncharacterized LOC101927045	14	ncRNA	-	2116	0.396377	1.3162	0.10887	0.597928	0.563784	0.852833	-6.73642
79586	CHPF	chondroitin polymerizing factor	2	protein-coding	CHSY2|CSS2	3206	0.396364	1.31619	7.9497	2.69047	0.023543	0.292592	-3.9895
8505	PARG	poly(ADP-ribose) glycohydrolase	10	protein-coding	PARG99	4512	0.395926	1.31579	3.68365	1.20077	0.258748	0.676737	-6.19419
2217	FCGRT	Fc fragment of IgG receptor and transporter	19	protein-coding	FCRN|alpha-chain	2142	0.395739	1.31562	7.56642	1.25448	0.250365	0.670122	-6.12544
3783	KCNN4	potassium calcium-activated channel subfamily N member 4	19	protein-coding	DHS2|IK|IK1|IKCA1|KCA4|KCa3,1|SK4|hIKCa1|hKCa4|hSK4	3236	0.39573	1.31561	3.69768	1.54598	0.154544	0.578212	-5.7626
55361	PI4K2A	phosphatidylinositol 4-kinase type 2 alpha	10	protein-coding	PI4KII|PIK42A	4189	0.395621	1.31551	5.34857	2.27214	0.0475545	0.3835	-4.67528
26286	ARFGAP3	ADP ribosylation factor GTPase activating protein 3	22	protein-coding	ARFGAP1	2835	0.395612	1.3155	6.23711	2.53495	0.0305892	0.326835	-4.24712
10011	SRA1	steroid receptor RNA activator 1	5	protein-coding	SRA|SRAP|STRAA1|pp7684	2104	0.395277	1.3152	6.34535	2.71859	0.0224549	0.285126	-3.9427
23536	ADAT1	adenosine deaminase, tRNA specific 1	16	protein-coding	HADAT1	3603	0.39521	1.31513	5.49989	2.32531	0.0435044	0.373366	-4.58959
10235	RASGRP2	RAS guanyl releasing protein 2	11	protein-coding	CALDAG-GEFI|CDC25L	3160	0.394611	1.31459	2.35641	1.10613	0.295727	0.701081	-6.29888
221184	CPNE2	copine 2	16	protein-coding	COPN2|CPN2	2238	0.394397	1.31439	4.6338	1.40278	0.192313	0.619789	-5.95035
641371	ACOT1	acyl-CoA thioesterase 1	14	protein-coding	ACH2|CTE-1|LACH2	1937	0.394222	1.31423	3.56949	1.34065	0.211019	0.635698	-6.02812
92345	NAF1	nuclear assembly factor 1 ribonucleoprotein	4	protein-coding	-	6208	0.394191	1.31421	4.30904	1.73698	0.114432	0.523153	-5.49581
79813	EHMT1	euchromatic histone lysine methyltransferase 1	9	protein-coding	EUHMTASE1|Eu-HMTase1|FP13812|GLP|GLP1|KMT1D|bA188C12,1	6501	0.394176	1.31419	4.76101	1.92129	0.0849765	0.468459	-5.22358
6242	RTKN	rhotekin	2	protein-coding	-	3257	0.39413	1.31415	6.31743	2.50098	0.0323887	0.335778	-4.30304
80139	ZNF703	zinc finger protein 703	8	protein-coding	NLZ1|ZEPPO1|ZNF503L|ZPO1	3349	0.394075	1.3141	5.45765	2.39416	0.0387594	0.359438	-4.47787
29982	NRBF2	nuclear receptor binding factor 2	10	protein-coding	COPR|COPR1|COPR2|NRBF-2	2124	0.393756	1.31381	6.11094	2.349	0.0418109	0.366272	-4.55125
9577	BABAM2	BRISC and BRCA1 A complex member 2	2	protein-coding	BRCC4|BRCC45|BRE	2104	0.393539	1.31361	3.63747	1.42565	0.185793	0.616261	-5.92114
23210	JMJD6	arginine demethylase and lysine hydroxylase	17	protein-coding	PSR|PTDSR|PTDSR1	5714	0.393518	1.31359	5.55456	2.34133	0.0423524	0.367892	-4.56368
634	CEACAM1	carcinoembryonic antigen related cell adhesion molecule 1	19	protein-coding	BGP|BGP1|BGPI	3612	0.393444	1.31353	6.71769	2.25078	0.0492825	0.388496	-4.70954
145748	LYSMD4	LysM domain containing 4	15	protein-coding	-	5433	0.393152	1.31326	2.02637	1.30546	0.22228	0.644413	-6.07111
3376	IARS	isoleucyl-tRNA synthetase	9	protein-coding	GRIDHH|IARS1|ILERS|ILRS|IRS|PRO0785	4712	0.392722	1.31287	7.55105	2.44099	0.0358272	0.349607	-4.40144
80273	GRPEL1	GrpE like 1, mitochondrial	4	protein-coding	GrpE|HMGE|mt-GrpE#1	1504	0.392589	1.31275	6.03861	1.69455	0.122425	0.532506	-5.55654
6617	SNAPC1	small nuclear RNA activating complex polypeptide 1	14	protein-coding	PTFgamma|SNAP43	2656	0.392348	1.31253	5.00944	2.01647	0.0727031	0.442569	-5.07825
10199	MPHOSPH10	M-phase phosphoprotein 10	2	protein-coding	CT90|MPP10|MPP10P|PPP1R106	2485	0.392263	1.31245	5.83665	2.28209	0.0467694	0.380756	-4.65929
117177	RAB3IP	RAB3A interacting protein	12	protein-coding	RABIN3|RABIN8	10471	0.392148	1.31235	5.57918	2.3311	0.0430848	0.371631	-4.58024
51428	DDX41	DEAD-box helicase 41	5	protein-coding	ABS|MPLPF	2173	0.391876	1.3121	4.65883	1.92896	0.0839187	0.46589	-5.21197
3956	LGALS1	galectin 1	22	protein-coding	GAL1|GBP	558	0.39153	1.31178	0.397465	0.652227	0.529624	0.836611	-6.70075
29901	SAC3D1	SAC3 domain containing 1	11	protein-coding	HSU79266|SHD1	1567	0.391318	1.31159	1.43789	0.987831	0.347577	0.735193	-6.42031
6322	SCML1	sex comb on midleg like 1 (Drosophila)	X	protein-coding	-	9160	0.391209	1.31149	0.876952	0.923321	0.378555	0.754468	-6.48182
387509	GPR153	G protein-coupled receptor 153	1	protein-coding	PGR1	4205	0.391171	1.31146	3.93775	1.52479	0.159686	0.584623	-5.79108
159	ADSS	adenylosuccinate synthase	1	protein-coding	ADEH|ADSS 2	3733	0.390926	1.31123	4.41782	0.503057	0.636624	0.884853	-6.78139
200058	FLJ23867	uncharacterized protein FLJ23867	1	ncRNA	-	2717	0.390913	1.31122	4.23133	1.824	0.0995115	0.492181	-5.3689
94039	ZNF101	zinc finger protein 101	19	protein-coding	HZF12	4748	0.389891	1.31029	3.63451	1.5843	0.14561	0.567486	-5.71048
124454	EARS2	glutamyl-tRNA synthetase 2, mitochondrial	16	protein-coding	COXPD12|MSE1|gluRS	4581	0.389752	1.31017	4.56484	1.82276	0.0997113	0.492202	-5.37074
7150	TOP1	topoisomerase (DNA) I	20	protein-coding	TOPI	5427	0.389725	1.31014	8.84905	2.28241	0.0467444	0.380756	-4.65877
271	AMPD2	adenosine monophosphate deaminase 2	1	protein-coding	PCH9|SPG63	4926	0.389714	1.31013	4.7884	1.85696	0.0943459	0.484092	-5.32005
55720	TSR1	TSR1, ribosome maturation factor	17	protein-coding	-	4890	0.389686	1.31011	6.16813	2.50158	0.032356	0.335778	-4.30206
9730	DCAF1	DDB1 and CUL4 associated factor 1	3	protein-coding	RIP|VPRBP	7783	0.38949	1.30993	3.58036	1.33848	0.211701	0.635698	-6.0308
10106	CTDSP2	CTD small phosphatase 2	12	protein-coding	OS4|PSR2|SCP2	5038	0.389481	1.30992	6.6022	1.18657	0.274026	0.687221	-6.20296
4610	MYCL	MYCL proto-oncogene, bHLH transcription factor	1	protein-coding	L-Myc|LMYC|MYCL1|bHLHe38	4951	0.389383	1.30983	1.59882	0.619882	0.551874	0.84625	-6.7201
9564	BCAR1	BCAR1, Cas family scaffolding protein	16	protein-coding	CAS|CAS1|CASS1|CRKAS|P130Cas	6879	0.388947	1.30944	0.524654	0.669059	0.519287	0.833205	-6.68912
85395	FAM207A	family with sequence similarity 207 member A	21	protein-coding	C21orf70|PRED56	1136	0.388907	1.3094	5.31656	2.10191	0.0631365	0.423418	-4.94546
4059	BCAM	basal cell adhesion molecule (Lutheran blood group)	19	protein-coding	AU|CD239|LU|MSK19	3431	0.388753	1.30926	7.99815	1.66394	0.131501	0.546592	-5.60272
23729	SHPK	sedoheptulokinase	17	protein-coding	CARKL|SHK	3838	0.388213	1.30877	5.96863	2.21688	0.0521518	0.396891	-4.76372
9973	CCS	copper chaperone for superoxide dismutase	11	protein-coding	-	1032	0.388213	1.30877	5.21479	2.05118	0.0686603	0.435336	-5.02455
9674	KIAA0040	KIAA0040	1	protein-coding	-	4939	0.387878	1.30847	4.57077	1.99891	0.0748331	0.445153	-5.10528
8526	DGKE	diacylglycerol kinase epsilon	17	protein-coding	AHUS7|DAGK5|DAGK6|DGK|NPHS7	9290	0.387776	1.30837	3.73059	1.48257	0.170387	0.595772	-5.84714
53833	IL20RB	interleukin 20 receptor subunit beta	3	protein-coding	DIRS1|FNDC6|IL-20R2	2439	0.387744	1.30835	0.544519	0.800959	0.442607	0.790877	-6.58881
3692	EIF6	eukaryotic translation initiation factor 6	20	protein-coding	CAB|EIF3A|ITGB4BP|b(2)gcn|eIF-6|p27(BBP)|p27BBP	1469	0.387495	1.30812	8.91299	2.8059	0.0193885	0.26572	-3.79704
9394	HS6ST1	heparan sulfate 6-O-sulfotransferase 1	2	protein-coding	HH15|HS6ST	3952	0.386953	1.30763	0.480477	0.792478	0.447302	0.795045	-6.59574
84253	GARNL3	GTPase activating Rap/RanGAP domain like 3	9	protein-coding	bA356B19,1	4824	0.386846	1.30753	3.44557	1.43404	0.183451	0.612301	-5.91035
54555	DDX49	DEAD-box helicase 49	19	protein-coding	Dbp8|R27090_2	1912	0.38683	1.30752	5.26162	1.77372	0.107898	0.508638	-5.44261
1355	COX15	COX15, cytochrome c oxidase assembly homolog	10	protein-coding	CEMCOX2	8102	0.38654	1.30725	6.74847	2.17125	0.0562702	0.405768	-4.83623
57546	PDP2	pyruvate dehyrogenase phosphatase catalytic subunit 2	16	protein-coding	PDPC 2|PPM2B|PPM2C2	7284	0.386147	1.3069	3.34115	1.56472	0.150115	0.571835	-5.7372
55527	FEM1A	fem-1 homolog A	19	protein-coding	EPRAP	3844	0.386052	1.30681	2.78311	1.05253	0.318432	0.71472	-6.35524
283149	BCL9L	B-cell CLL/lymphoma 9 like	11	protein-coding	BCL9-2|DLNB11	8938	0.38599	1.30676	5.26228	1.205	0.262158	0.679148	-6.18588
9401	RECQL4	RecQ like helicase 4	8	protein-coding	RECQ4	3891	0.385737	1.30653	2.73804	1.23215	0.247337	0.667836	-6.15807
119392	SFR1	SWI5 dependent homologous recombination repair protein 1	10	protein-coding	C10orf78|MEI5|MEIR5|bA373N18,1	1963	0.385254	1.30609	3.58943	1.47917	0.171274	0.596242	-5.85161
1984	EIF5A	eukaryotic translation initiation factor 5A	17	protein-coding	EIF-5A|EIF5A1|eIF5AI	3467	0.385175	1.30602	8.34279	3.00706	0.0138391	0.233177	-3.46029
9603	NFE2L3	nuclear factor, erythroid 2 like 3	7	protein-coding	NRF3	3711	0.385046	1.3059	3.5807	1.62761	0.136071	0.553825	-5.6507
6881	TAF10	TATA-box binding protein associated factor 10	11	protein-coding	TAF2A|TAF2H|TAFII30	817	0.384938	1.3058	6.22584	2.3799	0.0396986	0.360684	-4.50108
57162	PELI1	pellino E3 ubiquitin protein ligase 1	2	protein-coding	-	5808	0.384824	1.3057	6.43908	2.18377	0.0551102	0.404019	-4.81639
26173	INTS1	integrator complex subunit 1	7	protein-coding	INT1|NET28	7931	0.384655	1.30555	6.61	2.29511	0.0457613	0.378249	-4.63833
81693	AMN	amnion associated transmembrane protein	14	protein-coding	PRO1028|amnionless	2266	0.384162	1.3051	7.7545	0.311371	0.76986	0.935331	-6.87002
65975	STK33	serine/threonine kinase 33	11	protein-coding	-	3782	0.384112	1.30506	2.46591	1.20272	0.258025	0.676619	-6.19196
125058	TBC1D16	TBC1 domain family member 16	17	protein-coding	-	12199	0.38354	1.30454	2.27101	1.10899	0.294554	0.701009	-6.29582
638	BIK	BCL2 interacting killer	22	protein-coding	BIP1|BP4|NBK	953	0.383462	1.30447	3.59737	1.36344	0.203987	0.630094	-5.99986
23405	DICER1	dicer 1, ribonuclease III	14	protein-coding	DCR1|Dicer|Dicer1e|HERNA|K12H4,8-LIKE|MNG1|RMSE2	11868	0.383236	1.30426	4.40437	1.35515	0.206523	0.631251	-6.01018
30011	SH3KBP1	SH3 domain containing kinase binding protein 1	X	protein-coding	CD2BP3|CIN85|GIG10|HSB-1|HSB1|MIG18	5671	0.383147	1.30418	4.36904	2.0381	0.0701582	0.438838	-5.04483
65996	CENPBD1P1	CENPB DNA-binding domains containing 1 pseudogene 1	19	pseudo	-	3341	0.382932	1.30399	3.32199	1.31438	0.219378	0.642638	-6.06028
10611	PDLIM5	PDZ and LIM domain 5	4	protein-coding	ENH|ENH1|L9|LIM	9204	0.38286	1.30392	8.74835	2.00588	0.0739802	0.443854	-5.09456
55759	WDR12	WD repeat domain 12	2	protein-coding	YTM1	2282	0.382494	1.30359	6.03213	1.63007	0.135779	0.55353	-5.64746
51268	PIPOX	pipecolic acid and sarcosine oxidase	17	protein-coding	LPIPOX	2412	0.382115	1.30325	3.7343	1.67404	0.12647	0.540856	-5.58562
54865	GPATCH4	G-patch domain containing 4	1	protein-coding	GPATC4	2164	0.381997	1.30314	4.86691	1.70649	0.120126	0.529073	-5.53953
200030	NBPF11	NBPF member 11	1	protein-coding	NBPF24	5691	0.381924	1.30308	1.19489	0.991971	0.345655	0.733557	-6.41624
1382	CRABP2	cellular retinoic acid binding protein 2	1	protein-coding	CRABP-II|RBP6	1166	0.38177	1.30294	6.46661	2.07457	0.0660585	0.429854	-4.98817
55705	IPO9	importin 9	1	protein-coding	Imp9	11527	0.381666	1.30285	6.2835	1.75245	0.111638	0.515957	-5.47348
1147	CHUK	conserved helix-loop-helix ubiquitous kinase	10	protein-coding	IKBKA|IKK-alpha|IKK1|IKKA|NFKBIKA|TCF16	3877	0.381473	1.30267	5.63548	2.58586	0.028077	0.313696	-4.16306
2719	GPC3	glypican 3	X	protein-coding	DGSX|GTR2-2|MXR7|OCI-5|SDYS|SGB|SGBS|SGBS1	2388	0.381428	1.30263	1.91998	1.11298	0.29292	0.699835	-6.29153
6578	SLCO2A1	solute carrier organic anion transporter family member 2A1	3	protein-coding	MATR1|OATP2A1|PGT|PHOAR2|SLC21A2	4641	0.380928	1.30218	4.85312	1.78509	0.105947	0.50563	-5.42604
440145	MZT1	mitotic spindle organizing protein 1	13	protein-coding	C13orf37|MOZART1	2412	0.380589	1.30187	3.37126	1.55542	0.152297	0.57444	-5.74982
7091	TLE4	transducin like enhancer of split 4	9	protein-coding	BCE-1|BCE1|E(spI)|ESG|ESG4|GRG4|Grg-4	7698	0.380212	1.30153	2.03	0.990722	0.346234	0.733557	-6.41747
197335	WDR90	WD repeat domain 90	16	protein-coding	C16orf15|C16orf16|C16orf17|C16orf18|C16orf19	6085	0.379716	1.30109	2.5797	1.05052	0.319308	0.71472	-6.35731
51514	DTL	denticleless E3 ubiquitin protein ligase homolog	1	protein-coding	CDT2|DCAF2|L2DTL|RAMP	4691	0.379709	1.30108	3.52227	1.57994	0.146603	0.568103	-5.71645
3898	LAD1	ladinin 1	1	protein-coding	LadA	2957	0.379542	1.30093	7.89855	2.35435	0.0414377	0.366272	-4.54258
2261	FGFR3	fibroblast growth factor receptor 3	4	protein-coding	ACH|CD333|CEK2|HSFGFR3EX|JTK4	4463	0.379182	1.3006	4.52939	1.85509	0.0946327	0.484461	-5.32284
84219	WDR24	WD repeat domain 24	16	protein-coding	C16orf21|JFP7	3761	0.379178	1.3006	4.20873	1.43847	0.182224	0.610662	-5.90464
55284	UBE2W	ubiquitin conjugating enzyme E2 W	8	protein-coding	UBC-16|UBC16	9088	0.378444	1.29994	4.86144	2.07896	0.0655808	0.428564	-4.98133
54676	GTPBP2	GTP binding protein 2	6	protein-coding	-	3101	0.378352	1.29986	5.94482	2.1305	0.0602129	0.414976	-4.90057
5408	PNLIPRP2	pancreatic lipase related protein 2 (gene/pseudogene)	10	protein-coding	PLRP2	1482	0.378033	1.29957	1.11912	0.321488	0.759369	0.931218	-6.86874
84823	LMNB2	lamin B2	19	protein-coding	EPM9|LAMB2|LMN2	5082	0.37795	1.29949	5.38137	1.69816	0.121727	0.531791	-5.55141
150274	HSCB	HscB mitochondrial iron-sulfur cluster cochaperone	22	protein-coding	DNAJC20|HSC20|JAC1	1206	0.377738	1.2993	3.66201	1.43116	0.184251	0.613304	-5.91406
5727	PTCH1	patched 1	9	protein-coding	BCNS|HPE7|NBCCS|PTC|PTC1|PTCH|PTCH11	9364	0.377647	1.29922	1.96556	0.947663	0.36664	0.747273	-6.45901
374879	ZNF699	zinc finger protein 699	19	protein-coding	hang	3901	0.377536	1.29912	2.96741	1.25788	0.238293	0.657707	-6.12796
8508	NIPSNAP1	nipsnap homolog 1	22	protein-coding	-	2289	0.377524	1.29911	7.03609	2.38663	0.0392524	0.360684	-4.49012
6522	SLC4A2	solute carrier family 4 member 2	7	protein-coding	AE2|BND3L|EPB3L1|HKB3|NBND3	6039	0.377357	1.29896	5.60408	1.32149	0.220467	0.643781	-6.05017
23493	HEY2	hes related family bHLH transcription factor with YRPW motif 2	6	protein-coding	CHF1|GRIDLOCK|GRL|HERP1|HESR2|HRT2|bHLHb32	2984	0.376973	1.29861	-0.0477595	0.787231	0.450223	0.79733	-6.59999
51678	MPP6	membrane palmitoylated protein 6	7	protein-coding	PALS2|VAM-1|VAM1|p55T	8474	0.376875	1.29853	6.39068	2.16757	0.0566164	0.406353	-4.84206
163059	ZNF433	zinc finger protein 433	19	protein-coding	-	3047	0.376817	1.29847	2.89924	1.58546	0.145346	0.567054	-5.70889
8793	TNFRSF10D	TNF receptor superfamily member 10d	8	protein-coding	CD264|DCR2|TRAIL-R4|TRAILR4|TRUNDD	3538	0.376599	1.29828	5.54571	2.24415	0.0498317	0.390566	-4.72016
57216	VANGL2	VANGL planar cell polarity protein 2	1	protein-coding	LPP1|LTAP|STB1|STBM|STBM1	6056	0.376387	1.29809	0.177666	0.615292	0.552726	0.846515	-6.72532
64946	CENPH	centromere protein H	5	protein-coding	-	1389	0.376322	1.29803	2.69107	1.29026	0.227296	0.648225	-6.08943
89845	ABCC10	ATP binding cassette subfamily C member 10	6	protein-coding	EST182763|MRP7|SIMRP7	6234	0.376132	1.29786	4.64517	2.14879	0.0584117	0.410517	-4.87174
738	VPS51	VPS51, GARP complex subunit	11	protein-coding	ANG2|ANG3|C11orf2|C11orf3|FFR	2760	0.376065	1.2978	6.78768	2.22917	0.0510933	0.393965	-4.7441
10525	HYOU1	hypoxia up-regulated 1	11	protein-coding	GRP-170|Grp170|HSP12A|ORP-150|ORP150	4907	0.37604	1.29777	7.92168	2.41462	0.03745	0.354487	-4.44451
5870	RAB6A	RAB6A, member RAS oncogene family	11	protein-coding	RAB6	3560	0.375962	1.2977	8.4753	2.29327	0.0459024	0.378641	-4.64129
79073	TMEM109	transmembrane protein 109	11	protein-coding	-	2388	0.375392	1.29719	4.57828	2.15708	0.0576127	0.408134	-4.85866
7430	EZR	ezrin	6	protein-coding	CVIL|CVL|HEL-S-105|VIL2	3257	0.3753	1.29711	9.46044	3.00213	0.0139534	0.233177	-3.46853
57826	RAP2C	RAP2C, member of RAS oncogene family	X	protein-coding	-	4319	0.375122	1.29695	6.99116	2.42488	0.0368102	0.351921	-4.42777
55668	GPATCH2L	G-patch domain containing 2 like	14	protein-coding	C14orf118	17583	0.375078	1.29691	4.99409	2.20953	0.0527952	0.396966	-4.77544
9497	SLC4A7	solute carrier family 4 member 7	3	protein-coding	NBC2|NBC3|NBCN1|SBC2|SLC4A6	8221	0.375068	1.2969	4.81694	1.88232	0.0905423	0.479311	-5.2822
23428	SLC7A8	solute carrier family 7 member 8	14	protein-coding	LAT2|LPI-PC1	4889	0.374895	1.29675	3.94415	1.53402	0.157427	0.581875	-5.7787
388799	FAM209B	family with sequence similarity 209 member B	20	protein-coding	C20orf107|dJ1153D9,4	1323	0.374863	1.29672	1.76014	1.08292	0.305402	0.70806	-6.32356
468	ATF4	activating transcription factor 4	22	protein-coding	CREB-2|CREB2|TAXREB67|TXREB	2027	0.374832	1.29669	7.89278	1.77444	0.108274	0.509188	-5.44242
55683	KANSL3	KAT8 regulatory NSL complex subunit 3	2	protein-coding	KIAA1310|NSL3|Rcd1	6612	0.374798	1.29666	3.70543	1.50436	0.164788	0.590501	-5.81833
55122	AKIRIN2	akirin 2	6	protein-coding	C6orf166|FBI1|dJ486L4,2	1932	0.374348	1.29625	5.31619	1.28401	0.232242	0.652021	-6.09543
2538	G6PC	glucose-6-phosphatase catalytic subunit	17	protein-coding	G6PC1|G6PT|G6Pase|GSD1|GSD1a	4161	0.374187	1.29611	2.90088	1.13821	0.282755	0.693089	-6.26413
10985	GCN1	GCN1, eIF2 alpha kinase activator homolog	12	protein-coding	GCN1L|GCN1L1|PRIC295	8668	0.373931	1.29588	5.90919	1.50589	0.1654	0.590625	-5.8165
9444	QKI	QKI, KH domain containing RNA binding	6	protein-coding	Hqk|QK|QK1|QK3|hqkI	16622	0.373915	1.29586	3.78162	1.50669	0.1642	0.590149	-5.81523
11163	NUDT4	nudix hydrolase 4	12	protein-coding	DIPP2|DIPP2alpha|DIPP2beta|HDCMB47P	5148	0.373366	1.29537	6.96787	1.74138	0.113712	0.520535	-5.48959
124491	TMEM170A	transmembrane protein 170A	16	protein-coding	TMEM170	5158	0.373221	1.29524	4.49968	1.85921	0.0940024	0.484063	-5.3167
8575	PRKRA	protein activator of interferon induced protein kinase EIF2AK2	2	protein-coding	DYT16|HSD14|PACT|RAX	2447	0.373141	1.29517	1.68267	0.912674	0.383854	0.758432	-6.49164
142891	SAMD8	sterile alpha motif domain containing 8	10	protein-coding	HEL-177|SMSr	7265	0.373124	1.29515	5.01756	1.91722	0.085542	0.469467	-5.22972
109	ADCY3	adenylate cyclase 3	2	protein-coding	AC-III|AC3	4838	0.373076	1.29511	5.47647	2.29763	0.0455687	0.378029	-4.63427
148137	PROSER3	proline and serine rich 3	19	protein-coding	C19orf55	3184	0.372912	1.29496	1.94834	0.874795	0.403128	0.770573	-6.5258
2582	GALE	UDP-galactose-4-epimerase	1	protein-coding	SDR1E1	1858	0.372716	1.29479	5.33019	0.852796	0.42499	0.781219	-6.53364
29914	UBIAD1	UbiA prenyltransferase domain containing 1	1	protein-coding	SCCD|TERE1	5377	0.372577	1.29466	5.08411	2.15979	0.0573537	0.407671	-4.85437
284439	SLC25A42	solute carrier family 25 member 42	19	protein-coding	-	3521	0.372196	1.29432	2.29263	1.00726	0.338625	0.727804	-6.40112
1964	EIF1AX	eukaryotic translation initiation factor 1A, X-linked	X	protein-coding	EIF1A|EIF1AP1|EIF4C|eIF-1A|eIF-4C	4431	0.371886	1.29404	5.51636	0.664011	0.534455	0.83931	-6.67919
196383	RILPL2	Rab interacting lysosomal protein like 2	12	protein-coding	RLP2	2375	0.371792	1.29396	2.66152	1.31554	0.219004	0.642638	-6.05887
55646	LYAR	Ly1 antibody reactive	4	protein-coding	ZC2HC2|ZLYAR	2002	0.371627	1.29381	5.37787	2.00039	0.0746515	0.445151	-5.10301
55201	MAP1S	microtubule associated protein 1S	19	protein-coding	BPY2IP1|C19orf5|MAP8|VCY2IP-1|VCY2IP1	3669	0.371587	1.29378	5.6672	1.71754	0.118033	0.525912	-5.52373
4211	MEIS1	Meis homeobox 1	2	protein-coding	-	3584	0.371585	1.29377	2.3018	1.02927	0.328691	0.721488	-6.37902
160897	GPR180	G protein-coupled receptor 180	13	protein-coding	ITR	8875	0.371567	1.29376	3.74295	1.6361	0.134267	0.551694	-5.63887
5704	PSMC4	proteasome 26S subunit, ATPase 4	19	protein-coding	MIP224|RPT3|S6|TBP-7|TBP7	1914	0.371385	1.29359	7.85457	2.70089	0.0231338	0.290737	-3.97217
83743	GRWD1	glutamate rich WD repeat containing 1	19	protein-coding	CDW4|GRWD|RRB1|WDR28	2456	0.37137	1.29358	6.29316	2.28196	0.0467796	0.380756	-4.6595
118987	PDZD8	PDZ domain containing 8	10	protein-coding	PDZK8	6573	0.371178	1.29341	7.65558	2.75791	0.0210175	0.275896	-3.87715
23411	SIRT1	sirtuin 1	10	protein-coding	SIR2|SIR2L1|SIR2alpha	4445	0.371105	1.29334	5.04974	1.84637	0.0959787	0.484973	-5.3358
7675	ZNF121	zinc finger protein 121	19	protein-coding	D19S204|ZHC32|ZNF20	2101	0.370886	1.29315	6.09944	1.72146	0.117299	0.525682	-5.51812
26112	CCDC69	coiled-coil domain containing 69	5	protein-coding	-	3399	0.370842	1.29311	4.58619	0.710401	0.504081	0.824848	-6.64856
3694	ITGB6	integrin subunit beta 6	2	protein-coding	AI1H	4687	0.370699	1.29298	3.08815	1.40547	0.191537	0.618998	-5.94693
29893	PSMC3IP	PSMC3 interacting protein	17	protein-coding	GT198|HOP2|HUMGT198A|ODG3|TBPIP	1980	0.370181	1.29252	1.44981	0.888571	0.396041	0.765738	-6.51351
54491	FAM105A	family with sequence similarity 105 member A	5	protein-coding	NET20	7050	0.370027	1.29238	4.80108	1.99567	0.075232	0.445365	-5.11025
11325	DDX42	DEAD-box helicase 42	17	protein-coding	DDX42P|RHELP|RNAHP|SF3B8|SF3b125	4246	0.369668	1.29206	6.79466	2.1049	0.062824	0.422439	-4.94077
4853	NOTCH2	notch 2	1	protein-coding	AGS2|HJCYS|hN2	12402	0.369517	1.29192	6.77794	1.34152	0.216556	0.640274	-6.02485
[truncated: 10,268 more rows]

## Sheet: Table S2
Table S2: Differentially transcribed genes (DTGs) in the differentiated colon adenocarcinoma cell line, Caco-2, in response to interaction with Giardia intestinalis isolate, GS, for 3h. Note that significantly up-regulated genes are in red font whereas significantly down-regulated genes are in blue font (adjusted P value < 0.05).
GeneID	Symbol	description	chromosome	type_of_gene	Synonyms	Length	logFC	Fold change	AveExpr	t	P,Value	adj,P,Val	B
6364	CCL20	C-C motif chemokine ligand 20	2	protein-coding	CKb4|Exodus|LARC|MIP-3-alpha|MIP-3a|MIP3A|SCYA20|ST38	842	7.42547	171.906	6.80511	38.8456	7.60557e-12	9.32899e-08	15.5092
3627	CXCL10	C-X-C motif chemokine ligand 10	4	protein-coding	C7|IFI10|INP10|IP-10|SCYB10|crg-2|gIP-10|mob-1	1216	5.4485	43.668	2.15389	16.1984	2.86215e-08	1.84774e-05	9.63289
2919	CXCL1	C-X-C motif chemokine ligand 1	4	protein-coding	FSP|GRO1|GROa|MGSA|MGSA-a|NAP-3|SCYB1	1192	4.73994	26.7216	3.4991	16.4946	2.41999e-08	1.74609e-05	9.78355
3164	NR4A1	nuclear receptor subfamily 4 group A member 1	12	protein-coding	GFRP1|HMR|N10|NAK-1|NGFIB|NP10|NUR77|TR3	6077	4.6988	25.9705	6.7021	10.1287	9.16558e-05	0.00426994	2.21804
729252	KRT16P1	keratin 16 pseudogene 1	17	pseudo	KRT14P|KRT16P	1816	4.69008	25.8139	1.7785	8.22317	2.12554e-05	0.00179806	3.2455
12	SERPINA3	serpin family A member 3	14	protein-coding	AACT|ACT|GIG24|GIG25	1590	4.61936	24.5791	3.9967	9.46259	3.6149e-05	0.00245786	2.95374
56892	C8orf4	chromosome 8 open reading frame 4	8	protein-coding	TC-1|TC1	1841	4.39202	20.9957	4.01042	10.5168	7.61178e-06	0.000962538	4.41364
389384	C6orf222	chromosome 6 open reading frame 222	6	protein-coding	-	3888	4.19615	18.3302	3.68307	13.675	1.35849e-07	5.95114e-05	8.19247
2921	CXCL3	C-X-C motif chemokine ligand 3	4	protein-coding	CINC-2b|GRO3|GROg|MIP-2b|MIP2B|SCYB3	1159	4.18181	18.1489	4.63823	15.8713	3.4563e-08	2.01881e-05	9.46242
1081	CGA	glycoprotein hormones, alpha polypeptide	6	protein-coding	CG-ALPHA|FSHA|GPHA1|GPHa|HCG|LHA|TSHA	844	4.12042	17.3929	0.978905	7.87923	1.75711e-05	0.0016205	3.35038
6347	CCL2	C-C motif chemokine ligand 2	17	protein-coding	GDCF-2|HC11|HSMCR30|MCAF|MCP-1|MCP1|SCYA2|SMC-CF	749	3.95864	15.5479	6.7597	17.5973	1.7288e-08	1.60607e-05	10.0706
3576	CXCL8	C-X-C motif chemokine ligand 8	4	protein-coding	GCP-1|GCP1|IL8|LECT|LUCT|LYNAP|MDNCF|MONAP|NAF|NAP-1|NAP1	1705	3.92597	15.1997	5.19205	16.9962	1.83312e-08	1.60607e-05	10.0308
4843	NOS2	nitric oxide synthase 2	17	protein-coding	HEP-NOS|INOS|NOS|NOS2A	4552	3.8237	14.1595	6.44884	22.3707	1.4071e-09	6.19747e-06	12.172
25841	ABTB2	ankyrin repeat and BTB domain containing 2	11	protein-coding	ABTB2A|BTBD22	4903	3.81395	14.0642	4.82702	18.6935	7.56085e-09	1.15927e-05	10.8001
2353	FOS	Fos proto-oncogene, AP-1 transcription factor subunit	14	protein-coding	AP-1|C-FOS|p55	2158	3.70344	13.027	5.11585	11.4806	2.40328e-06	0.000409425	5.50589
10509	SEMA4B	semaphorin 4B	15	protein-coding	SEMAC|SemC	3946	3.61231	12.2297	4.96595	4.37189	0.00838159	0.0640213	-2.49382
1843	DUSP1	dual specificity phosphatase 1	5	protein-coding	CL100|HVH1|MKP-1|MKP1|PTPN10	2024	3.53417	11.5849	8.34243	20.2936	3.50966e-09	6.32391e-06	11.4416
84951	TNS4	tensin 4	17	protein-coding	CTEN|PP14434	4151	3.50771	11.3744	1.58017	7.41074	2.92761e-05	0.00216326	2.82351
9245	GCNT3	glucosaminyl (N-acetyl) transferase 3, mucin type	15	protein-coding	C2/4GnT|C24GNT|C2GNT2|C2GNTM|GNTM	2222	3.50018	11.3151	5.89249	5.77344	0.00221062	0.0292193	-1.07147
330	BIRC3	baculoviral IAP repeat containing 3	11	protein-coding	AIP1|API2|CIAP2|HAIP1|HIAP1|MALT2|MIHC|RNF49|c-IAP2	6988	3.48063	11.1628	4.36537	2.36665	0.0718192	0.230603	-4.83677
23764	MAFF	MAF bZIP transcription factor F	22	protein-coding	U-MAF|hMafF	2531	3.38665	10.4588	2.27037	8.92368	6.09105e-06	0.000812095	4.43607
5105	PCK1	phosphoenolpyruvate carboxykinase 1	20	protein-coding	PEPCK-C|PEPCK1|PEPCKC	2689	3.38482	10.4456	7.82687	17.6596	1.28448e-08	1.31295e-05	10.3433
8013	NR4A3	nuclear receptor subfamily 4 group A member 3	9	protein-coding	CHN|CSMF|MINOR|NOR1|TEC	8734	3.38087	10.417	3.95351	6.85194	0.000272968	0.00820643	0.841407
1366	CLDN7	claudin 7	17	protein-coding	CEPTRL2|CLDN-7|CPETRL2|Hs,84359|claudin-1	2044	3.36794	10.324	5.75905	20.2332	3.60895e-09	6.32391e-06	11.4188
4929	NR4A2	nuclear receptor subfamily 4 group A member 2	2	protein-coding	HZF-3|NOT|NURR1|RNR1|TINUR	5439	3.33568	10.0958	3.88212	8.95676	1.15152e-05	0.0012125	3.88433
9518	GDF15	growth differentiation factor 15	19	protein-coding	GDF-15|MIC-1|MIC1|NAG-1|PDF|PLAB|PTGFB	1200	3.33401	10.0841	8.56215	16.4692	2.5676e-08	1.74968e-05	9.72936
3552	IL1A	interleukin 1 alpha	2	protein-coding	IL-1A|IL1|IL1-ALPHA|IL1F1	2928	3.3248	10.02	3.32057	11.4485	6.7903e-07	0.000163391	6.63684
1604	CD55	CD55 molecule (Cromer blood group)	1	protein-coding	CR|CROM|DAF|TC	3465	3.31329	9.94031	3.01381	7.24979	6.75984e-05	0.00366886	2.08266
1958	EGR1	early growth response 1	5	protein-coding	AT225|G0S30|KROX-24|NGFI-A|TIS8|ZIF-268|ZNF225	3136	3.28037	9.71608	8.48673	20.3448	3.42778e-09	6.32391e-06	11.461
1846	DUSP4	dual specificity phosphatase 4	8	protein-coding	HVH2|MKP-2|MKP2|TYP	9073	3.25166	9.52461	4.8724	11.2275	1.0923e-06	0.000227087	6.19468
1959	EGR2	early growth response 2	10	protein-coding	AT591|CMT1D|CMT4E|KROX20	3776	3.24052	9.45133	3.88303	10.7857	1.1566e-06	0.000228821	6.10986
8676	STX11	syntaxin 11	6	protein-coding	FHL4|HLH4|HPLH4	6347	3.18647	9.10379	1.12923	7.14411	3.95673e-05	0.00265331	2.51173
23657	SLC7A11	solute carrier family 7 member 11	4	protein-coding	CCBR1|xCT	11845	3.17707	9.04467	5.31099	13.1413	1.95301e-07	7.98519e-05	7.84689
128488	WFDC12	WAP four-disulfide core domain 12	20	protein-coding	C20orf122|SWAM2|WAP2|dJ211D12,4	774	3.17648	9.04097	0.141042	6.50349	8.44084e-05	0.00412492	1.72521
1316	KLF6	Kruppel like factor 6	10	protein-coding	BCD1|CBA1|COPEB|CPBP|GBF|PAC1|ST12|ZF9	4662	3.17532	9.03369	7.17794	22.1943	1.51577e-09	6.19747e-06	12.114
645638	WFDC21P	WAP four-disulfide core domain 21, pseudogene	17	pseudo	LNCDC|linc-DC|lnc-DC	621	3.13441	8.78117	1.55166	5.96771	0.000165448	0.0062006	1.02465
3553	IL1B	interleukin 1 beta	2	protein-coding	IL-1|IL1-BETA|IL1F2	1764	3.11762	8.67953	3.27772	7.02755	9.36167e-05	0.00426994	1.76301
4071	TM4SF1	transmembrane 4 L six family member 1	3	protein-coding	H-L6|L6|M3S1|TAAL6	1691	3.11494	8.66345	10.2282	17.8575	1.15794e-08	1.29121e-05	10.4335
51655	RASD1	ras related dexamethasone induced 1	17	protein-coding	AGS1|DEXRAS1|MGC:26290	1748	3.09195	8.52647	6.7026	11.5916	2.13082e-06	0.000368122	5.62008
8061	FOSL1	FOS like 1, AP-1 transcription factor subunit	11	protein-coding	FRA|FRA1|fra-1	1753	3.09033	8.51693	1.73623	7.56592	2.46574e-05	0.00191422	3.00093
22822	PHLDA1	pleckstrin homology like domain family A member 1	12	protein-coding	DT1P1B11|PHRIP|TDAG51	5913	3.04582	8.25816	8.65865	18.1791	9.80675e-09	1.29121e-05	10.5773
5284	PIGR	polymeric immunoglobulin receptor	1	protein-coding	-	4317	3.01138	8.06335	0.10251	5.2559	0.000429469	0.0109976	0.0304896
5054	SERPINE1	serpin family E member 1	7	protein-coding	PAI|PAI-1|PAI1|PLANH1	3190	2.98919	7.94026	5.12529	16.0968	3.03362e-08	1.86052e-05	9.58043
3860	KRT13	keratin 13	17	protein-coding	CK13|K13|WSN2	1715	2.98824	7.93505	3.64309	3.61999	0.0147251	0.0892976	-3.20427
467	ATF3	activating transcription factor 3	1	protein-coding	-	3071	2.98652	7.92562	6.33365	16.5987	2.28296e-08	1.74609e-05	9.83565
51428	DDX41	DEAD-box helicase 41	5	protein-coding	ABS|MPLPF	2173	2.97619	7.86904	4.65883	14.6499	7.22863e-08	3.69443e-05	8.78469
374	AREG	amphiregulin	4	protein-coding	AR|AREGB|CRDGF|SDGF	1276	2.9411	7.67999	9.26646	17.8601	1.15642e-08	1.29121e-05	10.4347
3383	ICAM1	intercellular adhesion molecule 1	19	protein-coding	BB2|CD54|P3,58	3246	2.92627	7.60143	5.37221	11.5563	6.42151e-07	0.000163391	6.6941
4051	CYP4F3	cytochrome P450 family 4 subfamily F member 3	19	protein-coding	CPF3|CYP4F|LTB4H	3276	2.89389	7.4327	5.77855	2.58138	0.0562256	0.200875	-4.56944
5972	REN	renin	1	protein-coding	HNFJ2	1465	2.88592	7.39179	2.2132	8.8306	6.6668e-06	0.000879301	4.34398
1435	CSF1	colony stimulating factor 1	1	protein-coding	CSF-1|MCSF	4915	2.88324	7.37807	2.75629	11.446	6.80318e-07	0.000163391	6.63498
28987	NOB1	NIN1/PSMD8 binding protein 1 homolog	16	protein-coding	ART-4|MST158|MSTP158|NOB1P|PSMD8BP1	1775	2.86393	7.27997	4.86575	2.89063	0.0385973	0.161087	-4.17561
4583	MUC2	mucin 2, oligomeric mucus/gel-forming	11	protein-coding	MLP|MUC-2|SMUC	12649	2.86072	7.26376	2.22676	6.70499	6.61556e-05	0.00362261	1.97846
1647	GADD45A	growth arrest and DNA damage inducible alpha	1	protein-coding	DDIT1|GADD45	1380	2.85205	7.22027	7.25207	12.2548	6.67244e-07	0.000163391	6.69823
1960	EGR3	early growth response 3	8	protein-coding	EGR-3|PILOT	5088	2.83343	7.12766	2.51287	8.30077	1.13156e-05	0.00120693	3.80276
51458	RHCG	Rh family C glycoprotein	15	protein-coding	C15orf6|PDRC2|RHGK|SLC42A3	1982	2.82259	7.07431	0.296456	5.08066	0.000549127	0.0127327	-0.225585
192134	B3GNT6	UDP-GlcNAc:betaGal beta-1,3-N-acetylglucosaminyltransferase 6	11	protein-coding	B3Gn-T6|BGnT-6|beta-1,3-Gn-T6|beta3Gn-T6	2560	2.82119	7.06743	0.664741	5.26572	0.00042365	0.0108941	0.0447078
400578	KRT16P2	keratin 16 pseudogene 2	17	pseudo	-	1575	2.81383	7.03149	3.22842	11.8087	5.14075e-07	0.000145893	6.91002
1839	HBEGF	heparin binding EGF like growth factor	5	protein-coding	DTR|DTS|DTSF|HEGFL	2358	2.78399	6.88756	6.86143	14.8278	6.46944e-08	3.45018e-05	8.88767
9590	AKAP12	A-kinase anchoring protein 12	6	protein-coding	AKAP250|SSeCKS	8898	2.78103	6.87344	3.45827	11.303	7.61445e-07	0.000172961	6.52395
7538	ZFP36	ZFP36 ring finger protein	19	protein-coding	G0S24|GOS24|NUP475|RNF162A|TIS11|TTP|zfp-36	1752	2.7761	6.84996	9.08838	13.5346	1.71954e-07	7.27306e-05	7.97414
1847	DUSP5	dual specificity phosphatase 5	10	protein-coding	DUSP|HVH3	2528	2.77431	6.84148	7.92769	20.6077	3.03942e-09	6.32391e-06	11.5591
3726	JUNB	JunB proto-oncogene, AP-1 transcription factor subunit	19	protein-coding	AP-1	1816	2.76494	6.79719	7.18266	12.0847	6.46631e-07	0.000163391	6.71812
644945	KRT16P3	keratin 16 pseudogene 3	17	pseudo	KERSMCR	1956	2.75226	6.73771	0.96409	6.28963	0.000109929	0.0047312	1.45038
650	BMP2	bone morphogenetic protein 2	20	protein-coding	BDA2|BMP2A	3554	2.69859	6.49167	7.33893	14.0595	1.05417e-07	5.17216e-05	8.43187
26007	TKFC	triokinase and FMN cyclase	11	protein-coding	DAK|NET45	5484	2.69053	6.4555	6.13696	6.84062	0.000382417	0.0102872	0.564643
3949	LDLR	low density lipoprotein receptor	19	protein-coding	FH|FHC|LDLCQ2	5284	2.68414	6.427	8.84832	16.6973	2.16105e-08	1.74609e-05	9.8846
54875	CNTLN	centlein	9	protein-coding	C9orf101|C9orf39|bA340N12,1	12113	2.67727	6.39644	-0.0344097	5.58148	0.000275205	0.00823334	0.49434
5859	QARS	glutaminyl-tRNA synthetase	3	protein-coding	GLNRS|MSCCA|PRO2195	2821	2.67601	6.39085	5.10603	1.70162	0.158173	0.370117	-5.67304
5699	PSMB10	proteasome subunit beta 10	16	protein-coding	LMP10|MECL1|beta2i	1006	2.64831	6.26934	4.39964	3.33631	0.0213345	0.112025	-3.58065
80117	ARL14	ADP ribosylation factor like GTPase 14	3	protein-coding	ARF7	1289	2.63801	6.22473	4.48096	5.43446	0.00129283	0.0215167	-0.762614
255057	CBARP	CACN beta subunit associated regulatory protein	19	protein-coding	BARP|C19orf26|DOS	2667	2.62881	6.18515	2.81578	6.80071	5.90282e-05	0.00334653	2.09685
1848	DUSP6	dual specificity phosphatase 6	12	protein-coding	HH19|MKP3|PYST1	3395	2.60681	6.09155	9.43334	10.2816	7.0275e-06	0.00091224	4.46366
3814	KISS1	KiSS-1 metastasis-suppressor	1	protein-coding	HH13|KiSS-1	1112	2.57916	5.9759	0.87412	6.62829	7.25423e-05	0.00380963	1.8827
53841	CDHR5	cadherin related family member 5	11	protein-coding	MLPCDH|MU-PCDH|MUCDHL|MUPCDH	3489	2.57718	5.96774	3.19028	4.73183	0.00206045	0.0281129	-1.35958
4084	MXD1	MAX dimerization protein 1	2	protein-coding	BHLHC58|MAD|MAD1	5617	2.57334	5.95186	6.07499	10.615	1.69272e-06	0.000309895	5.75522
1263	PLK3	polo like kinase 3	1	protein-coding	CNK|FNK|PLK-3|PRK	2358	2.55997	5.89697	4.34069	7.06127	8.97188e-05	0.00426994	1.8058
4953	ODC1	ornithine decarboxylase 1	2	protein-coding	ODC	2626	2.53603	5.79989	9.53897	3.79797	0.0149133	0.0900232	-3.1218
3589	IL11	interleukin 11	19	protein-coding	AGIF|IL-11	2378	2.50317	5.66931	1.30652	5.80691	0.000203982	0.00693086	0.806488
343521	TCTEX1D4	Tctex1 domain containing 4	1	protein-coding	-	1535	2.50125	5.66177	1.72535	5.95361	0.000168491	0.00622504	1.00566
4804	NGFR	nerve growth factor receptor	17	protein-coding	CD271|Gp80-LNGFR|TNFRSF16|p75(NTR)|p75NTR	3420	2.4951	5.63768	0.27327	4.32113	0.00167686	0.02504	-1.38606
1084	CEACAM3	carcinoembryonic antigen related cell adhesion molecule 3	19	protein-coding	CD66D|CEA|CGM1|W264|W282	1670	2.49438	5.63488	-0.413189	4.40499	0.00147642	0.0233674	-1.25405
4973	OLR1	oxidized low density lipoprotein receptor 1	12	protein-coding	CLEC8A|LOX1|LOXIN|SCARE1|SLOX1	2695	2.48397	5.59436	4.97235	7.97549	2.90664e-05	0.00216078	2.93551
56616	DIABLO	diablo IAP-binding mitochondrial protein	12	protein-coding	DFNA64|SMAC	3463	2.47906	5.57533	0.986265	5.775	0.000212727	0.00707129	0.76274
5971	RELB	RELB proto-oncogene, NF-kB subunit	19	protein-coding	I-REL|IREL|REL-B	2279	2.45571	5.48584	4.65125	12.8953	2.31913e-07	8.93197e-05	7.68215
135398	C6orf141	chromosome 6 open reading frame 141	6	protein-coding	-	2885	2.45188	5.47128	5.7864	7.18348	0.0001476	0.00571125	1.41708
55521	TRIM36	tripartite motif containing 36	5	protein-coding	HAPRIN|RBCC728|RNF98	5268	2.44445	5.4432	2.63947	8.47845	9.44853e-06	0.00110553	3.98757
23462	HEY1	hes related family bHLH transcription factor with YRPW motif 1	8	protein-coding	BHLHb31|CHF2|HERP2|HESR1|HRT-1|OAF1|hHRT1	2578	2.4278	5.38071	0.0472837	4.06927	0.00247238	0.0311358	-1.7879
8689	KRT36	keratin 36	17	protein-coding	HA6|KRTHA6|hHa6	3334	2.4166	5.33912	-0.220238	4.39126	0.0015074	0.0235239	-1.2756
6776	STAT5A	signal transducer and activator of transcription 5A	17	protein-coding	MGF|STAT5	4490	2.3884	5.23575	2.16919	4.5382	0.00153252	0.0236963	-1.22195
27113	BBC3	BCL2 binding component 3	19	protein-coding	JFY-1|JFY1|PUMA	2499	2.38823	5.23516	3.36591	10.7989	1.14415e-06	0.000228821	6.12063
64651	CSRNP1	cysteine and serine rich nuclear protein 1	3	protein-coding	AXUD1|CSRNP-1|FAM130B|TAIP-3|URAX1	3863	2.38516	5.22402	4.2152	9.43557	3.75596e-06	0.000590649	4.92727
23645	PPP1R15A	protein phosphatase 1 regulatory subunit 15A	19	protein-coding	GADD34	2383	2.36111	5.13765	6.36336	8.15656	4.00701e-05	0.00265331	2.69122
7050	TGIF1	TGFB induced factor homeobox 1	18	protein-coding	HPE4|TGIF	4507	2.30786	4.95147	2.26409	6.88497	5.34405e-05	0.00313637	2.20007
11226	GALNT6	polypeptide N-acetylgalactosaminyltransferase 6	12	protein-coding	GALNAC-T6|GalNAcT6	5753	2.30549	4.94336	4.84816	3.32632	0.0207682	0.110575	-3.57112
54463	RETREG1	reticulophagy regulator 1	5	protein-coding	FAM134B|JK-1|JK1	4189	2.29861	4.91984	5.77982	10.7227	1.21853e-06	0.000237245	6.05797
4319	MMP10	matrix metallopeptidase 10	11	protein-coding	SL-2|STMY2	1759	2.283	4.8669	0.694605	4.17608	0.00209481	0.0283922	-1.61654
8614	STC2	stanniocalcin 2	5	protein-coding	STC-2|STCRP	5343	2.28292	4.86661	7.73713	6.9697	0.000266028	0.00809456	0.887621
10125	RASGRP1	RAS guanyl releasing protein 1	15	protein-coding	CALDAG-GEFI|CALDAG-GEFII|RASGRP|V|hRasGRP1	5025	2.27928	4.85437	2.34348	6.39461	9.64892e-05	0.00436729	1.58608
1555	CYP2B6	cytochrome P450 family 2 subfamily B member 6	19	protein-coding	CPB6|CYP2B|CYP2B7|CYP2B7P|CYPIIB6|EFVM|IIB1|P450	3417	2.2738	4.83594	0.796596	5.47783	0.000316579	0.00898716	0.348351
10221	TRIB1	tribbles pseudokinase 1	8	protein-coding	C8FW|GIG-2|GIG2|SKIP1|TRB-1|TRB1	3910	2.26106	4.79345	8.16853	13.9117	1.1612e-07	5.47819e-05	8.34079
149708	WFDC5	WAP four-disulfide core domain 5	20	protein-coding	PRG5|WAP1|dJ211D12,5	1519	2.25387	4.7696	-0.25953	3.98328	0.00282843	0.0335527	-1.92684
6618	SNAPC2	small nuclear RNA activating complex polypeptide 2	19	protein-coding	PTFDELTA|SNAP45	1688	2.25112	4.76052	3.95975	8.25462	1.18639e-05	0.00121269	3.7542
2874	GPS2	G protein pathway suppressor 2	17	protein-coding	AMF-1	1157	2.24129	4.7282	2.19436	2.86915	0.0268403	0.128452	-4.0081
752	FMNL1	formin like 1	17	protein-coding	C17orf1|C17orf1B|FHOD4|FMNL|KW-13	4650	2.2357	4.70991	0.863756	5.42472	0.000340333	0.00944458	0.272939
493861	EID3	EP300 interacting inhibitor of differentiation 3	12	protein-coding	NS4EB|NSE4B|NSMCE4B	1474	2.2316	4.69655	3.96132	4.70802	0.00218504	0.0289123	-1.41202
57533	TBC1D14	TBC1 domain family member 14	4	protein-coding	-	5943	2.2294	4.68939	2.74754	3.00815	0.0236828	0.119054	-3.84475
22943	DKK1	dickkopf WNT signaling pathway inhibitor 1	10	protein-coding	DKK-1|SK	1805	2.22718	4.68217	8.74085	7.91876	7.20021e-05	0.0038068	2.15421
30812	SOX8	SRY-box 8	16	protein-coding	-	3049	2.22044	4.66034	3.75835	6.07682	0.000190315	0.00668884	0.942466
415116	PIM3	Pim-3 proto-oncogene, serine/threonine kinase	22	protein-coding	pim-3	2379	2.21398	4.63953	7.29259	7.59388	9.10423e-05	0.00426994	1.89948
100996307	LIPE-AS1	LIPE antisense RNA 1	19	ncRNA	-	2924	2.21333	4.63744	2.3633	4.34761	0.00203611	0.0279049	-1.51444
6367	CCL22	C-C motif chemokine ligand 22	16	protein-coding	A-152E5,1|ABCD-1|DC/B-CK|MDC|SCYA22|STCP-1	2918	2.20886	4.6231	0.192931	3.50808	0.00605008	0.0527812	-2.70813
161742	SPRED1	sprouty related EVH1 domain containing 1	15	protein-coding	NFLS|PPP1R147|hSpred1|spred-1	8183	2.20414	4.60801	4.4217	11.1301	8.73994e-07	0.000194917	6.38775
6898	TAT	tyrosine aminotransferase	16	protein-coding	-	2757	2.20413	4.60796	-0.205936	4.23786	0.00190471	0.0268542	-1.51806
348938	NIPAL4	NIPA like domain containing 4	5	protein-coding	ARCI6|ICHTHYIN|ICHYN	3501	2.20085	4.59749	2.23799	3.84571	0.00485967	0.0464967	-2.37083
7392	USF2	upstream transcription factor 2, c-fos interacting	19	protein-coding	FIP|bHLHb12	4304	2.20062	4.59678	5.64582	2.07993	0.0998898	0.279243	-5.19644
4609	MYC	MYC proto-oncogene, bHLH transcription factor	8	protein-coding	MRTL|MYCC|bHLHe39|c-Myc	2366	2.19261	4.57131	7.80428	5.296	0.0021821	0.0289123	-1.20199
5329	PLAUR	plasminogen activator, urokinase receptor	19	protein-coding	CD87|U-PAR|UPAR|URKR	2735	2.18991	4.56279	6.22662	8.65087	1.25016e-05	0.00124671	3.77017
6874	TAF4	TATA-box binding protein associated factor 4	20	protein-coding	TAF2C|TAF2C1|TAF4A|TAFII130|TAFII135	4628	2.17892	4.52815	2.73058	1.84531	0.127189	0.325495	-5.48587
1968	EIF2S3	eukaryotic translation initiation factor 2 subunit gamma	X	protein-coding	EIF2|EIF2G|EIF2gamma|MRXSBRK|eIF-2gA	3465	2.17461	4.51465	6.00205	2.10085	0.0975848	0.275801	-5.17037
9052	GPRC5A	G protein-coupled receptor class C group 5 member A	12	protein-coding	GPCR5A|PEIG-1|RAI3|RAIG1|TIG1	2851	2.17167	4.50543	8.62319	7.00833	0.000231965	0.00733322	1.008
651746	ANKRD33B	ankyrin repeat domain 33B	5	protein-coding	-	9416	2.16648	4.48928	1.40645	5.58795	0.00027282	0.00820643	0.503412
2150	F2RL1	F2R like trypsin receptor 1	5	protein-coding	GPR11|PAR2	2883	2.16068	4.47126	9.90045	12.8885	2.33021e-07	8.93197e-05	7.67757
7465	WEE1	WEE1 G2 checkpoint kinase	11	protein-coding	WEE1A|WEE1hu	4313	2.15143	4.44267	6.24377	12.0805	4.18785e-07	0.00013518	7.11023
1663	DDX11	DEAD/H-box helicase 11	12	protein-coding	CHL1|CHLR1|KRG2|WABS	5039	2.1468	4.42846	1.34818	2.45156	0.0455311	0.177805	-4.58582
414235	PRR26	proline rich 26	10	ncRNA	C10orf108	4512	2.14399	4.41982	4.03435	10.2146	1.87309e-06	0.00033316	5.62847
644961	ACTG1P20	actin gamma 1 pseudogene 20	1	pseudo	-	2652	2.13047	4.37861	8.06221	1.7739	0.144873	0.351813	-5.58303
51100	SH3GLB1	SH3 domain containing GRB2 like, endophilin B1	1	protein-coding	Bif-1|CGI-61|PPP1R70|dJ612B15,2	6488	2.12301	4.35602	1.62204	6.81633	5.79462e-05	0.00332513	2.11605
9536	PTGES	prostaglandin E synthase	9	protein-coding	MGST-IV|MGST1-L1|MGST1L1|MPGES|PGES|PIG12|PP102|PP1294|TP53I12|mPGES-1	1896	2.11247	4.32432	2.17662	6.80633	5.86362e-05	0.00334526	2.10376
8538	BARX2	BARX homeobox 2	11	protein-coding	-	1912	2.10771	4.31007	0.419839	4.93712	0.000673803	0.0145508	-0.438661
57568	SIPA1L2	signal induced proliferation associated 1 like 2	1	protein-coding	SPAL2	7460	2.10725	4.30869	0.869478	4.51038	0.00125988	0.0213155	-1.08945
3587	IL10RA	interleukin 10 receptor subunit alpha	11	protein-coding	CD210|CD210a|CDW210A|HIL-10R|IL-10R1|IL10R	3786	2.10484	4.30151	3.12127	6.42031	9.34773e-05	0.00426994	1.61907
5593	PRKG2	protein kinase, cGMP-dependent, type II	4	protein-coding	PRKGR2|cGK2|cGKII	6813	2.09947	4.28551	-0.357438	2.75387	0.021161	0.111617	-3.97277
23401	FRAT2	FRAT2, WNT signaling pathway regulator	10	protein-coding	FRAT-2	2205	2.089	4.25452	0.781925	2.80779	0.0215495	0.112864	-3.93989
1969	EPHA2	EPH receptor A2	1	protein-coding	ARCC2|CTPA|CTPP1|CTRCT6|ECK	3964	2.08016	4.22854	8.04748	7.12485	0.000156311	0.00597292	1.35759
25819	NOCT	nocturnin	4	protein-coding	CCR4L|CCRN4L|Ccr4c|NOC	1984	2.07786	4.22182	4.85154	10.214	1.87413e-06	0.00033316	5.62791
65010	SLC26A6	solute carrier family 26 member 6	3	protein-coding	-	2938	2.06508	4.18458	4.12073	6.3908	0.000110927	0.00475745	1.46998
5596	MAPK4	mitogen-activated protein kinase 4	18	protein-coding	ERK-4|ERK4|PRKM4|p63-MAPK|p63MAPK	7006	2.06144	4.17403	0.0124223	3.59805	0.00522811	0.048545	-2.55868
102724428	LOC102724428	serine/threonine-protein kinase SIK1	21	protein-coding	-	4711	2.06042	4.17106	3.14542	4.43264	0.00211064	0.0285437	-1.5021
6789	STK4	serine/threonine kinase 4	20	protein-coding	KRS2|MST1|YSK3	7110	2.05924	4.16766	5.22443	2.72907	0.0436163	0.173306	-4.3473
1410	CRYAB	crystallin alpha B	11	protein-coding	CMD1II|CRYA2|CTPP2|CTRCT16|HEL-S-101|HSPB5|MFM2	1837	2.04423	4.12454	2.86361	8.42196	1.00028e-05	0.00112564	3.92918
84236	RHBDD1	rhomboid domain containing 1	2	protein-coding	RHBDL4|RRP4	5654	2.04067	4.11436	-0.19777	3.9644	0.00291363	0.0341018	-1.95746
80149	ZC3H12A	zinc finger CCCH-type containing 12A	1	protein-coding	MCPIP|MCPIP-1|MCPIP1|Reg1|dJ423B22,1	5973	2.03975	4.11175	6.17741	8.59475	9.65202e-06	0.00110553	3.98676
2069	EREG	epiregulin	4	protein-coding	EPR|ER|Ep	4628	2.03974	4.11171	7.85218	10.5832	1.36876e-06	0.000258296	5.94214
574029	DUSP5P1	dual specificity phosphatase 5 pseudogene 1	1	pseudo	DUSP5P	2472	2.03911	4.10993	1.61599	6.25529	0.000114755	0.0048205	1.40566
10135	NAMPT	nicotinamide phosphoribosyltransferase	7	protein-coding	1110035O14Rik|PBEF|PBEF1|VF|VISFATIN	6280	2.02732	4.07647	5.87098	12.1055	4.11043e-07	0.00013518	7.1284
3656	IRAK2	interleukin 1 receptor associated kinase 2	3	protein-coding	IRAK-2	3471	2.01969	4.05496	3.34071	6.38182	9.8027e-05	0.00440034	1.56963
84365	NIFK	nucleolar protein interacting with the FHA domain of MKI67	2	protein-coding	MKI67IP|Nopp34	1738	2.01958	4.05466	7.12552	2.23015	0.0835456	0.251663	-5.00599
688	KLF5	Kruppel like factor 5	13	protein-coding	BTEB2|CKLF|IKLF	3749	2.01471	4.04098	8.96561	9.05091	8.72902e-06	0.0010601	4.13842
654	BMP6	bone morphogenetic protein 6	6	protein-coding	VGR|VGR1	3105	2.01102	4.03068	-0.441655	3.09936	0.0118642	0.0787976	-3.39266
642846	LOC642846	DEAD/H (Asp-Glu-Ala-Asp/His) box polypeptide 11-like	12	ncRNA	-	3499	1.99959	3.99888	1.01082	1.95594	0.0957792	0.273062	-5.3088
2114	ETS2	ETS proto-oncogene 2, transcription factor	21	protein-coding	ETS2IT1	4439	1.99078	3.97452	7.75464	6.32691	0.000418321	0.0108516	0.373153
10815	CPLX1	complexin 1	4	protein-coding	CPX-I|CPX1	2293	1.98992	3.97215	1.31077	4.44287	0.00139434	0.0227132	-1.19471
79693	YRDC	yrdC N6-threonylcarbamoyltransferase domain containing	1	protein-coding	DRIP3|IRIP|SUA5	1836	1.98189	3.95011	4.28578	7.64047	2.2726e-05	0.00185935	3.08514
114801	TMEM200A	transmembrane protein 200A	6	protein-coding	KIAA1913|TTMA|TTMC	6011	1.97953	3.94364	1.74166	4.70986	0.000937264	0.0179632	-0.78206
23761	PISD	phosphatidylserine decarboxylase	22	protein-coding	DJ858B16|PSD|PSDC|PSSC|dJ858B16,2	4989	1.97921	3.94277	3.35251	8.59788	8.38404e-06	0.00103877	4.10989
3592	IL12A	interleukin 12A	3	protein-coding	CLMF|IL-12A|NFSK|NKSF1|P35	1443	1.97439	3.92962	3.13456	6.84121	5.6267e-05	0.00327095	2.14658
57016	AKR1B10	aldo-keto reductase family 1 member B10	7	protein-coding	AKR1B11|AKR1B12|ALDRLn|ARL-1|ARL1|HIS|HSI	2621	1.97231	3.92395	0.258603	2.78845	0.0199657	0.107798	-3.9149
55867	SLC22A11	solute carrier family 22 member 11	11	protein-coding	OAT4|hOAT4	3860	1.97123	3.92102	-0.107421	3.38056	0.00745214	0.0595491	-2.92087
9308	CD83	CD83 molecule	6	protein-coding	BL11|HB15	2522	1.96634	3.90777	3.25246	4.14639	0.00334677	0.0369168	-1.96258
23529	CLCF1	cardiotrophin like cytokine factor 1	11	protein-coding	BSF-3|BSF3|CISS2|CLC|NNT-1|NNT1|NR6	1973	1.96395	3.9013	6.50309	9.33448	4.12515e-06	0.000622815	4.83225
2920	CXCL2	C-X-C motif chemokine ligand 2	4	protein-coding	CINC-2a|GRO2|GROb|MGSA-b|MIP-2a|MIP2|MIP2A|SCYB2	1205	1.95593	3.87965	4.91827	7.37873	3.03412e-05	0.00222853	2.78656
2773	GNAI3	G protein subunit alpha i3	1	protein-coding	87U6|ARCND1	4743	1.95486	3.87678	6.19286	1.54446	0.1916	0.412962	-5.86597
5266	PI3	peptidase inhibitor 3	20	protein-coding	ESI|SKALP|WAP3|WFDC14|cementoin	554	1.95056	3.86526	8.73134	9.54082	3.63286e-06	0.000582614	4.96919
1201	CLN3	CLN3, battenin	16	protein-coding	BTN1|BTS|JNCL	2347	1.94725	3.85638	5.45642	2.14268	0.0910577	0.264296	-5.11167
4665	NAB2	NGFI-A binding protein 2	12	protein-coding	MADER	2711	1.93518	3.82425	5.53937	2.18289	0.0866411	0.257073	-5.05986
4790	NFKB1	nuclear factor kappa B subunit 1	4	protein-coding	CVID12|EBP-1|KBF1|NF-kB1|NF-kappa-B|NF-kappaB|NFKB-p105|NFKB-p50|NFkappaB|p105|p50	4370	1.93385	3.82073	5.35037	12.5698	2.92457e-07	0.000105508	7.45864
7975	MAFK	MAF bZIP transcription factor K	7	protein-coding	NFE2U|P18	3781	1.93368	3.82029	5.32653	9.79155	2.71744e-06	0.000450434	5.25435
10656	KHDRBS3	KH RNA binding domain containing, signal transduction associated 3	8	protein-coding	Etle|SALP|SLM-2|SLM2|T-STAR|TSTAR|etoile	3419	1.92986	3.81017	1.17601	3.99026	0.0027976	0.0333438	-1.91553
81848	SPRY4	sprouty RTK signaling antagonist 4	5	protein-coding	HH17	7011	1.91211	3.76359	2.31002	5.33439	0.000385252	0.0103403	0.143724
5408	PNLIPRP2	pancreatic lipase related protein 2 (gene/pseudogene)	10	protein-coding	PLRP2	1482	1.90981	3.75759	1.11912	1.62415	0.158385	0.37033	-5.76215
1844	DUSP2	dual specificity phosphatase 2	2	protein-coding	PAC-1|PAC1	1685	1.90283	3.73946	4.22044	6.21856	0.000123985	0.00503576	1.33201
1869	E2F1	E2F transcription factor 1	20	protein-coding	E2F-1|RBAP1|RBBP3|RBP3	2700	1.90031	3.73293	4.33616	2.71908	0.0400963	0.164726	-4.31558
221079	ARL5B	ADP ribosylation factor like GTPase 5B	10	protein-coding	ARL8	7382	1.89878	3.72899	8.42882	15.0466	5.65386e-08	3.15228e-05	9.01224
54541	DDIT4	DNA damage inducible transcript 4	10	protein-coding	Dig2|REDD-1|REDD1	1752	1.8911	3.70917	6.73061	2.08373	0.0991054	0.278432	-5.19071
3021	H3F3B	H3 histone family member 3B	17	protein-coding	H3,3B	2861	1.88859	3.70273	9.79264	2.22976	0.0835839	0.251716	-5.00648
1465	CSRP1	cysteine and glycine rich protein 1	1	protein-coding	CRP|CRP1|CSRP|CYRP|D1S181E|HEL-141|HEL-S-286	2324	1.88163	3.68492	7.14741	13.7751	1.27093e-07	5.77379e-05	8.25552
7378	UPP1	uridine phosphorylase 1	7	protein-coding	UDRPASE|UP|UPASE|UPP	2341	1.87584	3.67016	-0.381736	2.88186	0.0170669	0.0979608	-3.75824
440	ASNS	asparagine synthetase (glutamine-hydrolyzing)	7	protein-coding	ASNSD|TS11	2526	1.87486	3.66765	5.61313	7.19102	4.53735e-05	0.00282513	2.40615
2931	GSK3A	glycogen synthase kinase 3 alpha	19	protein-coding	-	2179	1.87384	3.66507	6.19453	11.0259	9.50516e-07	0.000207573	6.30465
27175	TUBG2	tubulin gamma 2	17	protein-coding	-	1891	1.86937	3.65372	4.69337	1.2629	0.270005	0.501421	-6.1962
85463	ZC3H12C	zinc finger CCCH-type containing 12C	11	protein-coding	MCPIP3	9383	1.85604	3.62013	5.26775	6.17539	0.000201723	0.00689228	0.922608
3604	TNFRSF9	TNF receptor superfamily member 9	1	protein-coding	4-1BB|CD137|CDw137|ILA	6292	1.85562	3.61908	0.774824	3.77005	0.00396497	0.0409488	-2.27481
2877	GPX2	glutathione peroxidase 2	14	protein-coding	GI-GPx|GPRP|GPRP-2|GPx-2|GPx-GI|GSHPX-GI|GSHPx-2	1499	1.8468	3.59703	3.83506	6.39702	9.62022e-05	0.00436729	1.58918
7804	LRP8	LDL receptor related protein 8	1	protein-coding	APOER2|HSZ75190|LRP-8|MCI1	8014	1.83875	3.57699	2.5072	5.51951	0.000299186	0.00863258	0.407254
84707	BEX2	brain expressed X-linked 2	X	protein-coding	BEX1|DJ79P11,1	1176	1.82642	3.54656	-0.609818	2.8366	0.0184139	0.102433	-3.83419
8795	TNFRSF10B	TNF receptor superfamily member 10b	8	protein-coding	CD262|DR5|KILLER|KILLER/DR5|TRAIL-R2|TRAILR2|TRICK2|TRICK2A|TRICK2B|TRICKB|ZTNFR9	4154	1.82381	3.54015	8.40914	9.03668	5.46403e-06	0.000744687	4.5467
8942	KYNU	kynureninase	2	protein-coding	KYNUU	2593	1.81485	3.51823	0.668966	3.37721	0.00749326	0.0597221	-2.92648
119774	OR52K2	olfactory receptor family 52 subfamily K member 2	11	protein-coding	OR11-7	1067	1.81475	3.51799	1.93964	3.85108	0.00348497	0.0379633	-2.14203
11232	POLG2	DNA polymerase gamma 2, accessory subunit	17	protein-coding	HP55|MTPOLB|PEOA4|POLB|POLG-BETA|POLGB	2326	1.81376	3.51556	3.24894	6.68917	6.74211e-05	0.00366886	1.95877
3397	ID1	inhibitor of DNA binding 1, HLH protein	20	protein-coding	ID|bHLHb24	1233	1.80783	3.50115	8.62418	11.4892	6.57723e-07	0.000163391	6.66822
10170	DHRS9	dehydrogenase/reductase 9	2	protein-coding	3-alpha-HSD|3ALPHA-HSD|RDH-E2|RDH-TBE|RDH15|RDHL|RDHTBE|RETSDR8|SDR9C4	2286	1.80596	3.49663	4.41028	4.95243	0.00106085	0.0191923	-0.778868
10797	MTHFD2	methylenetetrahydrofolate dehydrogenase (NADP+ dependent) 2, methenyltetrahydrofolate cyclohydrolase	2	protein-coding	NMDMC	2286	1.80572	3.49605	7.93735	9.32452	4.16361e-06	0.000622815	4.82284
23560	GTPBP4	GTP binding protein 4	10	protein-coding	CRFG|NGB|NOG1	2517	1.80518	3.49473	6.39057	3.92864	0.00880278	0.0658114	-2.72265
57494	RIMKLB	ribosomal modification protein rimK like family member B	12	protein-coding	FAM80B|NAAGS|NAAGS-I	10110	1.80462	3.49336	4.54689	6.03019	0.00016953	0.00622887	1.02312
58476	TP53INP2	tumor protein p53 inducible nuclear protein 2	20	protein-coding	C20orf110|DOR|PIG-U|PINH|dJ1181N3,1	4351	1.80042	3.48322	3.48754	8.3691	1.05537e-05	0.00116623	3.87424
221424	LRRC73	leucine rich repeat containing 73	6	protein-coding	C6orf154	1782	1.79717	3.47538	0.528624	3.95184	0.0029718	0.0344212	-1.97785
5271	SERPINB8	serpin family B member 8	18	protein-coding	CAP2|PI-8|PI8|PSS5	4310	1.79696	3.47487	1.92907	5.00138	0.000614601	0.0136078	-0.342905
5366	PMAIP1	phorbol-12-myristate-13-acetate-induced protein 1	18	protein-coding	APR|NOXA	1936	1.79504	3.47025	3.51647	7.31784	3.24865e-05	0.00231674	2.71588
153090	DAB2IP	DAB2 interacting protein	9	protein-coding	AF9Q34|AIP-1|AIP1|DIP1/2	8825	1.7927	3.46462	5.2397	1.10013	0.328327	0.557844	-6.3733
80301	PLEKHO2	pleckstrin homology domain containing O2	15	protein-coding	PLEKHQ1|PP1628|pp9099	3721	1.78767	3.45258	4.01568	9.33506	4.1229e-06	0.000622815	4.8328
7763	ZFAND5	zinc finger AN1-type containing 5	9	protein-coding	ZA20D2|ZFAND5A|ZNF216	5999	1.78722	3.45149	7.03451	11.8985	4.80175e-07	0.000140234	6.97674
64087	MCCC2	methylcrotonoyl-CoA carboxylase 2	5	protein-coding	MCCB	4240	1.78409	3.444	2.51236	1.29276	0.257053	0.488006	-6.16432
11182	SLC2A6	solute carrier family 2 member 6	9	protein-coding	GLUT6|GLUT9|HSA011372	2929	1.78326	3.44204	3.75704	6.45033	9.00881e-05	0.00426994	1.65749
5743	PTGS2	prostaglandin-endoperoxide synthase 2	1	protein-coding	COX-2|COX2|GRIPGHS|PGG/HS|PGHS-2|PHS-2|hCox-2	4493	1.78273	3.44076	4.49721	7.06756	4.32061e-05	0.00274594	2.42056
130612	TMEM198	transmembrane protein 198	2	protein-coding	TMEM198A	2578	1.78258	3.44041	5.04584	10.818	1.12625e-06	0.000228821	6.1363
9929	JOSD1	Josephin domain containing 1	22	protein-coding	dJ508I15,2	3971	1.7801	3.43451	5.87476	6.07484	0.000274029	0.00821819	0.646883
6513	SLC2A1	solute carrier family 2 member 1	1	protein-coding	CSE|DYT17|DYT18|DYT9|EIG12|GLUT|GLUT-1|GLUT1|GLUT1DS|HTLVR|PED|SDCHCN	3670	1.77856	3.43084	9.52198	0.899648	0.415273	0.634157	-6.57157
6385	SDC4	syndecan 4	20	protein-coding	SYND4	2616	1.77574	3.42413	9.44225	11.9646	4.56798e-07	0.000140234	7.02549
23512	SUZ12	SUZ12 polycomb repressive complex 2 subunit	17	protein-coding	CHET9|JJAZ1	4651	1.76814	3.40614	6.50984	1.73489	0.151651	0.361772	-5.6315
1048	CEACAM5	carcinoembryonic antigen related cell adhesion molecule 5	19	protein-coding	CD66e|CEA	3516	1.76738	3.40435	5.95052	6.82689	7.81673e-05	0.00392951	1.86828
200014	CC2D1B	coiled-coil and C2 domain containing 1B	1	protein-coding	-	5764	1.75997	3.3869	5.53564	1.96274	0.113145	0.303914	-5.3413
27242	TNFRSF21	TNF receptor superfamily member 21	6	protein-coding	BM-018|CD358|DR6	3806	1.75454	3.3742	8.89675	10.9469	1.01352e-06	0.000214342	6.24102
54498	SMOX	spermine oxidase	20	protein-coding	C20orf16|PAO|PAO-1|PAO1|PAOH|PAOH1|SMO	2511	1.75398	3.37288	6.30525	11.3445	7.36877e-07	0.000170538	6.5563
64782	AEN	apoptosis enhancing nuclease	15	protein-coding	ISG20L1|pp12744	3895	1.7514	3.36685	5.06177	8.26292	1.17632e-05	0.0012125	3.76295
5688	PSMA7	proteasome subunit alpha 7	20	protein-coding	C6|HEL-S-276|HSPC|RC6-1|XAPC7	1032	1.74957	3.36259	8.94902	1.64387	0.169704	0.384912	-5.74444
56261	GPCPD1	glycerophosphocholine phosphodiesterase 1	20	protein-coding	EDI3|GDE5|GDPD6|PREI4	6792	1.73991	3.34015	6.07277	8.46707	9.55743e-06	0.00110553	3.97583
10285	SMNDC1	survival motor neuron domain containing 1	10	protein-coding	SMNR|SPF30|TDRD16C	2219	1.73716	3.33378	6.57233	1.26421	0.269577	0.500928	-6.19472
23650	TRIM29	tripartite motif containing 29	11	protein-coding	ATDC	3565	1.73703	3.33349	4.3582	7.13342	4.00549e-05	0.00265331	2.49904
1947	EFNB1	ephrin B1	X	protein-coding	CFND|CFNS|EFB1|EFL3|EPLG2|Elk-L|LERK2	3331	1.73676	3.33285	7.83024	10.4469	1.53545e-06	0.000285362	5.82741
127544	RNF19B	ring finger protein 19B	1	protein-coding	IBRDC3|NKLAM	4970	1.72604	3.30819	6.54292	9.46442	3.65737e-06	0.000582614	4.95421
79735	TBC1D17	TBC1 domain family member 17	19	protein-coding	-	2735	1.72196	3.29883	4.23141	1.08887	0.332756	0.560612	-6.38507
5207	PFKFB1	6-phosphofructo-2-kinase/fructose-2,6-biphosphatase 1	X	protein-coding	F6PK|HL2K|PFRX	4021	1.72073	3.29602	0.265454	3.36393	0.00765851	0.0604111	-2.9487
1961	EGR4	early growth response 4	2	protein-coding	NGFI-C|NGFIC|PAT133	2373	1.71828	3.29044	1.39549	2.91375	0.0169509	0.0975235	-3.7304
57396	CLK4	CDC like kinase 4	5	protein-coding	-	3555	1.7172	3.28797	4.23492	5.82838	0.00019832	0.00687173	0.835822
116842	LEAP2	liver enriched antimicrobial peptide 2	5	protein-coding	LEAP-2	707	1.71555	3.28422	5.34006	7.01318	4.60113e-05	0.00285038	2.35534
3626	INHBC	inhibin beta C subunit	12	protein-coding	IHBC	3301	1.70912	3.26961	0.232015	2.95153	0.015186	0.090883	-3.6412
23223	RRP12	ribosomal RNA processing 12 homolog	10	protein-coding	KIAA0690	4426	1.70855	3.26831	5.89251	5.3815	0.00076893	0.0159319	-0.380064
6737	TRIM21	tripartite motif containing 21	11	protein-coding	RNF81|RO52|Ro/SSA|SSA|SSA1	1945	1.70697	3.26475	4.99602	8.58342	8.50563e-06	0.0010433	4.09516
145741	C2CD4A	C2 calcium dependent domain containing 4A	15	protein-coding	FAM148A|NLF1	3445	1.70678	3.26431	0.65616	3.61128	0.00511739	0.0479526	-2.53675
84957	RELT	RELT, TNF receptor	11	protein-coding	TNFRSF19L|TRLT	4596	1.70158	3.25256	2.47385	5.62323	0.000260217	0.00796761	0.552713
9034	CCRL2	C-C motif chemokine receptor like 2	3	protein-coding	ACKR5|CKRX|CRAM|CRAM-A|CRAM-B|HCR	1924	1.69639	3.24088	1.4661	3.84274	0.00353143	0.0383125	-2.15567
43	ACHE	acetylcholinesterase (Cartwright blood group)	7	protein-coding	ACEE|ARACHE|N-ACHE|YT	3743	1.69503	3.23785	2.50032	3.97271	0.00287578	0.0338563	-1.94397
55611	OTUB1	OTU deubiquitinase, ubiquitin aldehyde binding 1	11	protein-coding	HSPC263|OTB1|OTU1	2502	1.68907	3.22448	5.31756	1.24373	0.276341	0.508262	-6.21768
6541	SLC7A1	solute carrier family 7 member 1	13	protein-coding	ATRC1|CAT-1|ERR|HCAT1|REC1L	7415	1.68302	3.211	6.29107	3.25173	0.020932	0.111052	-3.62007
117584	RFFL	ring finger and FYVE like domain containing E3 ubiquitin protein ligase	17	protein-coding	CARP-2|CARP2|FRING|RIFIFYLIN|RNF189|RNF34L	4346	1.68276	3.21042	7.07104	12.3943	3.32169e-07	0.000113178	7.33541
92610	TIFA	TRAF interacting protein with forkhead associated domain	4	protein-coding	T2BP|T6BP|TIFAA	3124	1.67943	3.20301	4.86769	7.84109	1.83009e-05	0.00163879	3.30846
84879	MFSD2A	major facilitator superfamily domain containing 2A	1	protein-coding	MCPH15|MFSD2|NLS1	2213	1.67849	3.20092	6.35259	6.63197	0.000104834	0.00457623	1.57778
57761	TRIB3	tribbles pseudokinase 3	20	protein-coding	C20orf97|NIPK|SINK|SKIP3|TRB3	2887	1.67573	3.1948	8.35456	7.77921	2.39287e-05	0.00190591	3.06708
6578	SLCO2A1	solute carrier organic anion transporter family member 2A1	3	protein-coding	MATR1|OATP2A1|PGT|PHOAR2|SLC21A2	4641	1.66496	3.17104	4.85312	7.80224	1.90784e-05	0.00165969	3.26559
55432	YOD1	YOD1 deubiquitinase	1	protein-coding	DUBA8|OTUD2|PRO0907	6609	1.66427	3.16953	4.22931	3.74437	0.00702054	0.0581566	-2.66913
1195	CLK1	CDC like kinase 1	2	protein-coding	CLK|CLK/STY|STY	3794	1.6635	3.16785	6.82943	8.14691	1.32601e-05	0.00131168	3.63995
102724159	LOC102724159	periodic tryptophan protein 2 homolog	21	protein-coding	-	3297	1.66063	3.16154	0.919756	3.24548	0.00930946	0.0681731	-3.14717
3655	ITGA6	integrin subunit alpha 6	2	protein-coding	CD49f|ITGA6B|VLA-6	5810	1.65366	3.14632	6.25593	8.0557	1.45832e-05	0.00141966	3.5422
2354	FOSB	FosB proto-oncogene, AP-1 transcription factor subunit	19	protein-coding	AP-1|G0S3|GOS3|GOSB	3776	1.6536	3.14617	3.66547	5.9164	0.000176812	0.00636616	0.955442
284353	NKPD1	NTPase KAP family P-loop domain containing 1	19	protein-coding	-	7575	1.65308	3.14505	-0.0430541	2.87354	0.0173066	0.0987727	-3.7722
91012	CERS5	ceramide synthase 5	12	protein-coding	LASS5|Trh4	4108	1.65031	3.13901	5.01123	1.56294	0.186066	0.406294	-5.84334
7043	TGFB3	transforming growth factor beta 3	14	protein-coding	ARVD|ARVD1|LDS5|RNHF|TGF-beta3	3657	1.64482	3.12709	2.85696	4.04302	0.00264974	0.0324692	-1.85014
2736	GLI2	GLI family zinc finger 2	2	protein-coding	CJS|HPE9|PHS2|THP1|THP2	7107	1.64285	3.12282	1.08495	4.02413	0.00265302	0.0324769	-1.86074
7425	VGF	VGF nerve growth factor inducible	7	protein-coding	SCG7|SgVII	3186	1.64167	3.12027	1.23492	2.95471	0.0151054	0.0905141	-3.63586
643008	SMIM5	small integral membrane protein 5	17	protein-coding	C17orf109|PP12104	6433	1.6413	3.11948	3.05526	5.3906	0.000356598	0.00976347	0.224278
317781	DDX51	DEAD-box helicase 51	12	protein-coding	-	4734	1.62532	3.08511	3.63827	6.33824	0.00010347	0.00455026	1.51341
29775	CARD10	caspase recruitment domain family member 10	22	protein-coding	BIMP1|CARMA3	3899	1.61387	3.06071	5.1002	9.09027	5.19169e-06	0.000731969	4.59871
9126	SMC3	structural maintenance of chromosomes 3	10	protein-coding	BAM|BMH|CDLS3|CSPG6|HCAP|SMC3L1	4112	1.6086	3.04955	3.59559	1.59408	0.175146	0.392605	-5.80415
2308	FOXO1	forkhead box O1	13	protein-coding	FKH1|FKHR|FOXO1A	6162	1.60638	3.04486	6.10439	6.94082	5.08547e-05	0.00304285	2.25465
29894	CPSF1	cleavage and polyadenylation specific factor 1	8	protein-coding	CPSF160|HSU37012|P/cl,18	4861	1.60615	3.04439	5.47624	1.39398	0.230039	0.459328	-6.04561
2118	ETV4	ETS variant 4	17	protein-coding	E1A-F|E1AF|PEA3|PEAS3	2764	1.60459	3.0411	4.85299	3.91513	0.00579738	0.0513991	-2.4532
6590	SLPI	secretory leukocyte peptidase inhibitor	20	protein-coding	ALK1|ALP|BLPI|HUSI|HUSI-I|MPI|WAP4|WFDC4	596	1.59952	3.03043	7.68868	12.6048	2.85179e-07	0.000105508	7.48299
2683	B4GALT1	beta-1,4-galactosyltransferase 1	9	protein-coding	B4GAL-T1|CDG2D|GGTB2|GT1|GTB|beta4Gal-T1	4203	1.59806	3.02735	8.19233	11.4903	6.57175e-07	0.000163391	6.66904
7280	TUBB2A	tubulin beta 2A class IIa	6	protein-coding	CDCBM5|TUBB|TUBB2	1621	1.59738	3.02592	7.44784	11.7853	5.2334e-07	0.000145893	6.89253
8634	RTCA	RNA 3'-terminal phosphate cyclase	1	protein-coding	RPC|RTC1|RTCD1	2701	1.59654	3.02417	5.41335	1.44666	0.215584	0.443299	-5.98344
3459	IFNGR1	interferon gamma receptor 1	6	protein-coding	CD119|IFNGR|IMD27A|IMD27B	3121	1.59366	3.01814	8.79132	11.9218	4.71792e-07	0.000140234	6.99395
84268	RPAIN	RPA interacting protein	17	protein-coding	HRIP|RIP	3226	1.59286	3.01647	3.79265	4.76209	0.00089753	0.0175025	-0.727611
567	B2M	beta-2-microglobulin	15	protein-coding	IMD43	1588	1.59284	3.01642	-0.678789	1.29195	0.234712	0.463604	-6.17747
2643	GCH1	GTP cyclohydrolase 1	14	protein-coding	DYT14|DYT5|DYT5a|GCH|GTP-CH-1|GTPCH1|HPABH4B	3015	1.59279	3.01632	6.26445	10.1412	1.99619e-06	0.00034979	5.56462
3845	KRAS	KRAS proto-oncogene, GTPase	12	protein-coding	C-K-RAS|CFC2|K-RAS2A|K-RAS2B|K-RAS4A|K-RAS4B|KI-RAS|KRAS1|KRAS2|NS|NS3|RALD|RASK2|c-Ki-ras2	5889	1.59266	3.01605	5.51593	1.43877	0.217698	0.445642	-5.99281
9476	NAPSA	napsin A aspartic peptidase	19	protein-coding	KAP|Kdap|NAP1|NAPA|SNAPA	1906	1.59142	3.01346	0.0597366	2.8944	0.0167116	0.0967364	-3.73718
3669	ISG20	interferon stimulated exonuclease gene 20	15	protein-coding	CD25|HEM45	5039	1.59008	3.01066	3.92672	8.02313	1.509e-05	0.00145743	3.50707
8507	ENC1	ectodermal-neural cortex 1	5	protein-coding	CCL28|ENC-1|KLHL35|KLHL37|NRPB|PIG10|TP53I10	5728	1.58758	3.00544	8.54313	8.39965	1.02314e-05	0.0011409	3.90602
338758	ATP2B1-AS1	ATP2B1 antisense RNA 1	12	ncRNA	LINC00936	2998	1.58686	3.00394	1.37928	3.77414	0.00393915	0.0408189	-2.2681
79669	C3orf52	chromosome 3 open reading frame 52	3	protein-coding	TTMP	2327	1.57475	2.97883	4.94968	6.9546	4.92561e-05	0.00296164	2.28467
2669	GEM	GTP binding protein overexpressed in skeletal muscle	8	protein-coding	KIR	2187	1.57448	2.97829	4.22116	3.81429	0.00570648	0.050832	-2.49506
54546	RNF186	ring finger protein 186	1	protein-coding	-	1250	1.5715	2.97213	3.54609	3.91851	0.00385666	0.0401577	-2.17534
360155	CYCSP52	cytochrome c, somatic pseudogene 52	1	pseudo	HC6|HCP2	310	1.56878	2.96654	2.66225	4.31442	0.00169411	0.0251879	-1.39667
80714	PBX4	PBX homeobox 4	19	protein-coding	-	2414	1.56697	2.96282	0.998162	3.81583	0.00368583	0.0392892	-2.19972
150094	SIK1	salt inducible kinase 1	21	protein-coding	MSK|SIK|SIK-1|SNF1LK	4716	1.566	2.96082	3.342	4.78962	0.000834047	0.0167437	-0.660705
84674	CARD6	caspase recruitment domain family member 6	5	protein-coding	CINCIN1	4097	1.56202	2.95267	1.43538	3.39581	0.00726804	0.058899	-2.89538
3399	ID3	inhibitor of DNA binding 3, HLH protein	1	protein-coding	HEIR-1|bHLHb25	1239	1.55939	2.9473	-0.00904016	3.13612	0.0111602	0.0767746	-3.33085
2034	EPAS1	endothelial PAS domain protein 1	2	protein-coding	ECYT4|HIF2A|HLF|MOP2|PASD2|bHLHe73	5246	1.55781	2.94406	5.86116	8.77118	7.06529e-06	0.00091224	4.28474
389432	SAMD5	sterile alpha motif domain containing 5	6	protein-coding	dJ875H10,1	6676	1.55573	2.93983	5.70103	7.64774	2.25467e-05	0.00185935	3.09332
10127	ZNF263	zinc finger protein 263	16	protein-coding	FPM315|ZKSCAN12|ZSCAN44	4201	1.5552	2.93875	0.971046	2.80744	0.0193383	0.105895	-3.88307
4312	MMP1	matrix metallopeptidase 1	11	protein-coding	CLG|CLGN	2055	1.55458	2.93748	5.19477	5.54731	0.000340326	0.00944458	0.31406
1977	EIF4E	eukaryotic translation initiation factor 4E	4	protein-coding	AUTS19|CBP|EIF4E1|EIF4EL1|EIF4F|eIF-4E	5919	1.55367	2.93564	3.36393	3.83459	0.00422167	0.0424451	-2.28173
23647	ARFIP2	ADP ribosylation factor interacting protein 2	11	protein-coding	POR1	3846	1.55286	2.93399	5.67861	1.31522	0.253406	0.484562	-6.13681
9135	RABEP1	rabaptin, RAB GTPase binding effector protein 1	17	protein-coding	RAB5EP|RABPT5	6199	1.55107	2.93035	1.37978	2.37903	0.0430418	0.172308	-4.62635
10493	VAT1	vesicle amine transport 1	17	protein-coding	VATI	2758	1.54708	2.92224	7.37506	1.66982	0.164105	0.378652	-5.71226
8687	KRT38	keratin 38	17	protein-coding	HA8|KRTHA8|hHa8	2837	1.54509	2.91821	-0.115241	2.53015	0.0308373	0.13937	-4.34496
100379132	SNORA70G	small nucleolar RNA, H/ACA box 70G	12	snoRNA	U70G	142	1.54213	2.91223	5.33261	4.5698	0.00200464	0.0276591	-1.40543
7846	TUBA1A	tubulin alpha 1a	12	protein-coding	B-ALPHA-1|LIS3|TUBA3	2476	1.54098	2.90991	7.5131	1.65033	0.168058	0.382933	-5.73633
4982	TNFRSF11B	TNF receptor superfamily member 11b	8	protein-coding	OCIF|OPG|PDB5|TR1	2346	1.54034	2.90864	7.71438	8.93933	5.9997e-06	0.000808706	4.45147
29925	GMPPB	GDP-mannose pyrophosphorylase B	3	protein-coding	MDDGA14|MDDGB14|MDDGC14	1688	1.53681	2.90152	3.54878	2.61021	0.0382787	0.160443	-4.37802
57132	CHMP1B	charged multivesicular body protein 1B	18	protein-coding	C10orf2|C18-ORF2|C18orf2|CHMP1,5|Vps46-2|Vps46B|hVps46-2	3060	1.53484	2.89757	8.34034	10.6249	1.32181e-06	0.000253333	5.97694
65009	NDRG4	NDRG family member 4	16	protein-coding	BDM1|SMAP-8|SMAP8	4600	1.52465	2.87717	2.14878	2.79502	0.0220662	0.1143	-3.96215
401397	LINC00998	long intergenic non-protein coding RNA 998	7	ncRNA	-	1127	1.52025	2.8684	0.80016	1.25698	0.256821	0.487869	-6.21229
50943	FOXP3	forkhead box P3	X	protein-coding	AIID|DIETER|IPEX|JM2|PIDX|XPID	4377	1.51864	2.86521	0.680565	2.87526	0.017257	0.0986828	-3.76933
7357	UGCG	UDP-glucose ceramide glucosyltransferase	9	protein-coding	GCS|GLCT1	4090	1.51711	2.86218	6.25205	7.85553	1.80207e-05	0.00163879	3.32436
8444	DYRK3	dual specificity tyrosine phosphorylation regulated kinase 3	1	protein-coding	DYRK5|RED|REDK|hYAK3-2	2555	1.51621	2.86038	2.05718	3.18263	0.0104304	0.0731915	-3.25845
6386	SDCBP	syndecan binding protein	8	protein-coding	MDA-9|MDA9|ST1|SYCL|TACIP18	2190	1.51509	2.85816	5.42277	5.3023	0.000543417	0.0127106	-0.137132
55435	AP1AR	adaptor related protein complex 1 associated regulatory protein	4	protein-coding	2C18|C4orf16|GBAR|PRO0971|gamma-BAR	5717	1.51378	2.85556	2.0375	3.00302	0.0144981	0.0886738	-3.57725
6322	SCML1	sex comb on midleg like 1 (Drosophila)	X	protein-coding	-	9160	1.50751	2.84318	0.876952	3.55798	0.00557879	0.0502418	-2.62517
29911	HOOK2	hook microtubule tethering protein 2	19	protein-coding	HK2	4003	1.50621	2.84063	5.85337	1.15811	0.30635	0.538816	-6.31166
347902	AMIGO2	adhesion molecule with Ig like domain 2	12	protein-coding	ALI1|AMIGO-2|DEGA	4831	1.50472	2.83769	2.10551	5.21436	0.000455052	0.011368	-0.0298051
9021	SOCS3	suppressor of cytokine signaling 3	17	protein-coding	ATOD4|CIS3|Cish3|SOCS-3|SSI-3|SSI3	2737	1.50438	2.83703	0.390968	2.40275	0.0382043	0.160374	-4.55437
220359	TIGD3	tigger transposable element derived 3	11	protein-coding	-	1968	1.50169	2.83175	-0.383112	2.73069	0.0220024	0.114115	-4.01153
727758	ROCK1P1	Rho associated coiled-coil containing protein kinase 1 pseudogene 1	18	pseudo	-	2457	1.50147	2.83131	1.89149	3.99666	0.00276965	0.0333309	-1.90517
4883	NPR3	natriuretic peptide receptor 3	5	protein-coding	ANP-C|ANPR-C|ANPRC|C5orf23|GUCY2B|NPR-C|NPRC	10018	1.4958	2.82021	-0.314439	2.89457	0.0167068	0.0967364	-3.73689
81706	PPP1R14C	protein phosphatase 1 regulatory inhibitor subunit 14C	6	protein-coding	CPI17-like|KEPI|NY-BR-81	2361	1.49485	2.81835	2.98724	5.14744	0.000499774	0.0120912	-0.127479
53834	FGFRL1	fibroblast growth factor receptor like 1	4	protein-coding	FGFR5|FHFR	3938	1.49325	2.81522	1.54092	3.38778	0.00736437	0.0590787	-2.9088
23150	FRMD4B	FERM domain containing 4B	3	protein-coding	6030440G05Rik|GRSP1	7855	1.4931	2.81493	3.01572	5.17025	0.000484023	0.0118392	-0.0941153
27245	AHDC1	AT-hook DNA binding motif containing 1	1	protein-coding	MRD25	6771	1.49273	2.81421	0.977902	3.89799	0.00323533	0.0361755	-2.06546
811	CALR	calreticulin	19	protein-coding	CRT|HEL-S-99n|RO|SSA|cC1qR	1911	1.49051	2.80989	10.1052	2.78815	0.0394717	0.163457	-4.25778
56937	PMEPA1	prostate transmembrane protein, androgen induced 1	20	protein-coding	STAG1|TMEPAI	5517	1.48898	2.8069	4.18169	4.0823	0.00316615	0.0355967	-1.95512
7226	TRPM2	transient receptor potential cation channel subfamily M member 2	21	protein-coding	EREG1|KNP3|LTRPC2|LTrpC-2|NUDT9H|NUDT9L1|TRPC7	6660	1.48648	2.80204	1.23819	4.05008	0.00254754	0.0317367	-1.81884
8501	SLC43A1	solute carrier family 43 member 1	11	protein-coding	LAT3|PB39|POV1|R00504	2786	1.48577	2.80067	2.39194	3.48448	0.0062872	0.0541994	-2.74742
4330	MN1	MN1 proto-oncogene, transcriptional regulator	22	protein-coding	MGCR|MGCR1|MGCR1-PEN|dJ353E16,2	7556	1.48493	2.79903	0.869048	2.57589	0.0285519	0.133365	-4.26926
65124	SOWAHC	sosondowah ankyrin repeat domain family member C	2	protein-coding	ANKRD57|C2orf26	4654	1.48238	2.79409	6.54438	4.16803	0.00474499	0.0458723	-2.1946
3421	IDH3G	isocitrate dehydrogenase 3 (NAD(+)) gamma	X	protein-coding	H-IDHG	1723	1.48071	2.79087	6.73839	1.00279	0.368369	0.593369	-6.47266
118932	ANKRD22	ankyrin repeat domain 22	10	protein-coding	-	3986	1.47885	2.78727	0.965807	3.63003	0.00496473	0.0471296	-2.5057
11007	CCDC85B	coiled-coil domain containing 85B	11	protein-coding	DIPA	1232	1.47883	2.78723	5.12841	6.52304	8.24177e-05	0.00410307	1.75003
4324	MMP15	matrix metallopeptidase 15	16	protein-coding	MMP-15|MT2-MMP|MT2MMP|MTMMP2|SMCP-2	4438	1.4731	2.77618	7.65132	7.33002	3.20444e-05	0.0023121	2.73006
4170	MCL1	MCL1, BCL2 family apoptosis regulator	1	protein-coding	BCL2L3|EAT|MCL1-ES|MCL1L|MCL1S|Mcl-1|TM|bcl2-L-3|mcl1/EAT	4085	1.47255	2.77512	8.15401	8.26955	1.16835e-05	0.0012125	3.76993
85462	FHDC1	FH2 domain containing 1	4	protein-coding	-	7967	1.4718	2.77368	2.52705	5.06784	0.000559185	0.0127853	-0.244492
7133	TNFRSF1B	TNF receptor superfamily member 1B	1	protein-coding	CD120b|TBPII|TNF-R-II|TNF-R75|TNFBR|TNFR1B|TNFR2|TNFR80|p75|p75TNFR	3857	1.46906	2.76842	5.04494	5.85341	0.00019193	0.00670716	0.869951
4209	MEF2D	myocyte enhancer factor 2D	1	protein-coding	-	6579	1.46891	2.76813	5.59042	6.31441	0.000106584	0.00463602	1.48255
23670	TMEM2	transmembrane protein 2	9	protein-coding	-	6618	1.46839	2.76713	3.21483	3.22908	0.0117462	0.0785596	-3.29835
91694	LONRF1	LON peptidase N-terminal domain and ring finger 1	8	protein-coding	RNF191	4122	1.46431	2.75931	4.46384	7.51636	2.60396e-05	0.00200882	2.9446
4739	NEDD9	neural precursor cell expressed, developmentally down-regulated 9	6	protein-coding	CAS-L|CAS2|CASL|CASS2|HEF1	5780	1.46324	2.75727	5.45087	7.46817	2.74651e-05	0.00207765	2.88952
4792	NFKBIA	NFKB inhibitor alpha	14	protein-coding	IKBA|MAD-3|NFKBI	1567	1.46168	2.75429	5.49935	1.11132	0.323979	0.553583	-6.36154
619207	SCART1	scavenger receptor family member expressed on T-cells 1	10	pseudo	-	4900	1.46099	2.75296	3.22932	2.17393	0.0726453	0.23223	-5.01217
1364	CLDN4	claudin 4	7	protein-coding	CPE-R|CPER|CPETR|CPETR1|WBSCR8|hCPE-R	1831	1.45569	2.74288	9.94361	11.0078	9.64588e-07	0.000207573	6.29009
23135	KDM6B	lysine demethylase 6B	17	protein-coding	JMJD3	9644	1.45387	2.73942	5.66187	1.00122	0.369048	0.593749	-6.47422
57162	PELI1	pellino E3 ubiquitin protein ligase 1	2	protein-coding	-	5808	1.45266	2.73712	6.43908	8.24343	1.20012e-05	0.00121658	3.74239
51176	LEF1	lymphoid enhancer binding factor 1	4	protein-coding	LEF-1|TCF10|TCF1ALPHA|TCF7L3	4128	1.45114	2.73425	1.52185	2.71627	0.022684	0.116031	-4.03881
3191	HNRNPL	heterogeneous nuclear ribonucleoprotein L	19	protein-coding	HNRPL|P/OKcl,14|hnRNP-L	3642	1.44547	2.72352	7.94123	3.61654	0.0118936	0.0787976	-3.07452
929	CD14	CD14 molecule	5	protein-coding	-	1806	1.44434	2.72138	4.55508	1.09868	0.328695	0.558166	-6.375
4179	CD46	CD46 molecule	1	protein-coding	AHUS2|MCP|MIC10|TLX|TRA2,10	3393	1.44306	2.71897	2.96015	4.61212	0.00108268	0.0194735	-0.931989
4234	METTL1	methyltransferase like 1	12	protein-coding	C12orf1|TRM8|TRMT8|YDL201w	1530	1.43975	2.71274	4.38693	4.55688	0.00130439	0.021592	-1.0947
28984	RGCC	regulator of cell cycle	13	protein-coding	C13orf15|RGC-32|RGC32|bA157L14,2	1699	1.43963	2.71251	4.96209	7.3706	3.06187e-05	0.00223165	2.77714
9188	DDX21	DExD-box helicase 21	10	protein-coding	GUA|GURDB|RH-II/GU|RH-II/GuA	5021	1.4371	2.70776	7.35409	6.46588	0.000103499	0.00455026	1.54672
162979	ZNF296	zinc finger protein 296	19	protein-coding	ZFP296|ZNF342	1586	1.43484	2.70352	1.18743	3.07199	0.0124176	0.0811195	-3.43867
84002	B3GNT5	UDP-GlcNAc:betaGal beta-1,3-N-acetylglucosaminyltransferase 5	3	protein-coding	B3GN-T5|beta3Gn-T5	5791	1.43386	2.70169	6.23355	7.75686	2.00325e-05	0.00173041	3.21528
5270	SERPINE2	serpin family E member 2	2	protein-coding	GDN|GDNPF|PI-7|PI7|PN-1|PN1|PNI	3336	1.43268	2.69947	2.77764	5.05214	0.000571776	0.0129399	-0.267684
7422	VEGFA	vascular endothelial growth factor A	6	protein-coding	MVCD1|VEGF|VPF	3779	1.43169	2.69763	8.87613	11.4231	6.92672e-07	0.000163391	6.61726
3853	KRT6A	keratin 6A	12	protein-coding	CK-6C|CK-6E|CK6A|CK6C|CK6D|K6A|K6C|K6D|KRT6C|KRT6D|PC3	2450	1.43115	2.69661	1.39146	2.19737	0.0575474	0.203445	-4.90987
223	ALDH9A1	aldehyde dehydrogenase 9 family member A1	1	protein-coding	ALDH4|ALDH7|ALDH9|E3|TMABADH	2628	1.42982	2.69413	7.24169	1.51539	0.198219	0.422539	-5.90111
196	AHR	aryl hydrocarbon receptor	7	protein-coding	bHLHe76	6247	1.42914	2.69286	5.2728	2.15265	0.0843315	0.25307	-5.0794
4069	LYZ	lysozyme	12	protein-coding	LYZF1|LZM	1516	1.42873	2.6921	2.02159	3.61801	0.00506206	0.0475431	-2.5256
283130	SLC25A45	solute carrier family 25 member 45	11	protein-coding	-	4506	1.42315	2.6817	3.95301	5.65897	0.000248088	0.00770391	0.602466
10307	APBB3	amyloid beta precursor protein binding family B member 3	5	protein-coding	FE65L2|SRA	2158	1.42229	2.68011	2.03492	3.86745	0.00339565	0.037211	-2.11529
3976	LIF	LIF, interleukin 6 family cytokine	22	protein-coding	CDF|DIA|HILDA|MLPLI	4612	1.42187	2.67932	5.0723	8.20653	1.24663e-05	0.00124671	3.70335
27189	IL17C	interleukin 17C	16	protein-coding	CX2|IL-17C	1045	1.42102	2.67775	-0.492222	1.73711	0.114408	0.305527	-5.58859
9828	ARHGEF17	Rho guanine nucleotide exchange factor 17	11	protein-coding	P164RHOGEF|RHOGEF17|TEM4|p164-RhoGEF	9806	1.41866	2.67336	6.22499	1.28986	0.261289	0.492025	-6.16575
6303	SAT1	spermidine/spermine N1-acetyltransferase 1	X	protein-coding	DC21|KFSD|KFSDX|SAT|SSAT|SSAT-1	1187	1.41743	2.6711	6.61025	7.70489	2.11895e-05	0.00179806	3.15737
6469	SHH	sonic hedgehog	7	protein-coding	HHG1|HLP3|HPE3|MCOPCB5|SMMCI|TPT|TPTPS	2435	1.41667	2.66969	1.8657	2.86035	0.0178195	0.100383	-3.79816
166824	RASSF6	Ras association domain family member 6	4	protein-coding	-	6359	1.41514	2.66685	4.46867	5.55234	0.000286211	0.00841886	0.453466
7832	BTG2	BTG anti-proliferation factor 2	1	protein-coding	APRO1|PC3|TIS21	2712	1.41259	2.66214	6.97806	8.27556	1.16116e-05	0.0012125	3.77626
54861	SNRK	SNF related kinase	3	protein-coding	HSNFRK	5335	1.41074	2.65874	3.88047	4.75356	0.000879121	0.0172971	-0.715456
1871	E2F3	E2F transcription factor 3	6	protein-coding	E2F-3	5347	1.41035	2.65802	5.31194	6.04295	0.000150187	0.00579308	1.12547
115123	2003-03-01	membrane associated ring-CH-type finger 3	5	protein-coding	MARCH-III|RNF173	8176	1.4097	2.65682	1.23233	2.66224	0.0246888	0.122753	-4.12575
3099	HK2	hexokinase 2	2	protein-coding	HKII|HXK2	7156	1.40864	2.65486	5.41596	5.74952	0.000219997	0.00719595	0.727716
677	ZFP36L1	ZFP36 ring finger protein like 1	14	protein-coding	BRF1|Berg36|ERF-1|ERF1|RNF162B|TIS11B|cMG1	4040	1.40614	2.65028	7.79633	7.63999	2.27378e-05	0.00185935	3.08461
22802	CLCA4	chloride channel accessory 4	1	protein-coding	CaCC|CaCC2	3240	1.40443	2.64713	0.0045447	3.05142	0.0128509	0.0822174	-3.47326
123920	CMTM3	CKLF like MARVEL transmembrane domain containing 3	16	protein-coding	BNAS2|CKLFSF3	2594	1.40406	2.64645	4.04912	5.67409	0.000243139	0.00760122	0.62347
3267	AGFG1	ArfGAP with FG repeats 1	2	protein-coding	HRB|RAB|RIP	10572	1.40404	2.64641	0.281542	3.20787	0.00990754	0.0707368	-3.21032
55718	POLR3E	RNA polymerase III subunit E	16	protein-coding	RPC5|SIN	5657	1.40187	2.64243	5.02736	0.900447	0.414892	0.633844	-6.57083
64857	PLEKHG2	pleckstrin homology and RhoGEF domain containing G2	19	protein-coding	ARHGEF42|CLG|CTB-60E11,4|LDAMD	8538	1.40097	2.6408	6.81997	9.05804	5.35364e-06	0.00073784	4.56746
10263	CDK2AP2	cyclin dependent kinase 2 associated protein 2	11	protein-coding	DOC-1R|p14	1793	1.39788	2.63515	6.49696	2.00823	0.105044	0.289023	-5.27861
634	CEACAM1	carcinoembryonic antigen related cell adhesion molecule 1	19	protein-coding	BGP|BGP1|BGPI	3612	1.39748	2.63441	6.71769	7.99459	1.55499e-05	0.00147857	3.47618
101154753	PANDAR	promoter of CDKN1A antisense DNA damage activated RNA	6	ncRNA	PANDA	1506	1.39359	2.62732	3.20217	1.46704	0.202539	0.427377	-5.96013
1556	CYP2B7P	cytochrome P450 family 2 subfamily B member 7, pseudogene	19	pseudo	CYP2B|CYP2B7|CYP2B7P1	2910	1.39348	2.62712	2.79463	3.6015	0.00519896	0.0484577	-2.55295
201292	TRIM65	tripartite motif containing 65	17	protein-coding	4732463G12Rik	3822	1.39318	2.62656	3.05694	2.25204	0.0615459	0.211372	-4.88191
84695	LOXL3	lysyl oxidase like 3	2	protein-coding	LOXL	4018	1.39055	2.62179	1.25811	2.98171	0.0144382	0.0883725	-3.59048
4780	NFE2L2	nuclear factor, erythroid 2 like 2	2	protein-coding	HEBP1|NRF2	3342	1.39038	2.62148	7.66954	8.44892	9.73398e-06	0.00110553	3.95709
246182	AKR7A2P1	aldo-keto reductase family 7 member A2 pseudogene 1	1	pseudo	AFARP1	1324	1.3869	2.61516	2.88165	4.56844	0.00115527	0.0201725	-0.999416
81570	CLPB	ClpB homolog, mitochondrial AAA ATPase chaperonin	11	protein-coding	ANKCLB|HSP78|MEGCANN|MGCA7|SKD3	3481	1.38379	2.60953	2.05689	4.40042	0.00148665	0.0234239	-1.26122
111	ADCY5	adenylate cyclase 5	3	protein-coding	AC5|FDFM	7510	1.38188	2.60608	3.467	5.93853	0.000171811	0.00624865	0.985338
51491	NOP16	NOP16 nucleolar protein	5	protein-coding	HSPC111|HSPC185	1994	1.38137	2.60516	6.24494	4.69732	0.00159737	0.0243395	-1.18569
25902	MTHFD1L	methylenetetrahydrofolate dehydrogenase (NADP+ dependent) 1 like	6	protein-coding	FTHFSDC1|MTC1THFS|dJ292B18,2	5609	1.3813	2.60503	5.03043	6.06422	0.000146154	0.0056732	1.15382
51629	SLC25A39	solute carrier family 25 member 39	17	protein-coding	CGI-69|CGI69	1636	1.38086	2.60423	7.09159	2.05767	0.0990002	0.278262	-5.2153
126382	NR2C2AP	nuclear receptor 2C2 associated protein	19	protein-coding	TRA16	1317	1.38035	2.60331	2.69097	4.66152	0.00100639	0.0187047	-0.856045
78999	LRFN4	leucine rich repeat and fibronectin type III domain containing 4	11	protein-coding	FIGLER6|SALM3|SALM3,	3345	1.38	2.60269	3.76463	5.87495	0.00018661	0.00657746	0.899244
170688	NUDT4P2	nudix hydrolase 4 pseudogene 2	1	pseudo	-	3838	1.37952	2.60182	0.307408	2.28639	0.0464338	0.179955	-4.74334
10865	ARID5A	AT-rich interaction domain 5A	2	protein-coding	MRF-1|MRF1|RP11-363D14	5152	1.37884	2.60059	0.607783	2.89368	0.0167318	0.0967618	-3.73839
9415	FADS2	fatty acid desaturase 2	11	protein-coding	D6D|DES6|FADSD6|LLCDL2|SLL0262|TU13	3892	1.37771	2.59856	5.56192	2.39445	0.0599521	0.208288	-4.74575
60370	AVPI1	arginine vasopressin induced 1	10	protein-coding	PP5395|VIP32|VIT32	1392	1.37639	2.59618	6.35231	5.06204	0.000858191	0.0170609	-0.576426
56667	MUC13	mucin 13, cell surface associated	3	protein-coding	DRCC1|MUC-13	2879	1.37589	2.59528	11.0148	4.95659	0.00140512	0.0227285	-0.989255
152002	XXYLT1	xyloside xylosyltransferase 1	3	protein-coding	C3orf21	4092	1.37508	2.59382	1.23773	3.0939	0.0119726	0.0791249	-3.40184
3858	KRT10	keratin 10	17	protein-coding	BCIE|BIE|CK10|EHK|K10|KPP	2167	1.3712	2.58686	3.51218	5.71328	0.000230806	0.0073154	0.677727
11276	SYNRG	synergin gamma	17	protein-coding	AP1GBP1|SYNG	9329	1.36925	2.58337	0.653397	2.85654	0.0178077	0.100381	-3.80074
57018	CCNL1	cyclin L1	3	protein-coding	ANIA6A|BM-001|PRO1073|ania-6a	6141	1.36552	2.57669	3.70113	4.25041	0.00186837	0.0267102	-1.49811
284611	FAM102B	family with sequence similarity 102 member B	1	protein-coding	SYM-3B	5340	1.36209	2.57057	4.57837	7.12484	4.04508e-05	0.00265331	2.48885
9123	SLC16A3	solute carrier family 16 member 3	17	protein-coding	MCT 3|MCT 4|MCT-3|MCT-4|MCT3|MCT4	4397	1.35973	2.56638	7.19404	8.32349	1.10558e-05	0.00118956	3.82658
6781	STC1	stanniocalcin 1	8	protein-coding	STC	3877	1.35881	2.56473	5.1161	7.49182	2.67551e-05	0.00203837	2.91659
1936	EEF1D	eukaryotic translation elongation factor 1 delta	8	protein-coding	EF-1D|EF1D|FP1047	5225	1.3585	2.56419	1.679	1.72665	0.128806	0.328264	-5.61915
3673	ITGA2	integrin subunit alpha 2	5	protein-coding	BR|CD49B|GPIa|HPA-5|VLA-2|VLAA2	7910	1.35756	2.56252	5.68401	7.36685	3.07475e-05	0.00223165	2.7728
374383	NCR3LG1	natural killer cell cytotoxicity receptor 3 ligand 1	11	protein-coding	B7-H6|B7H6|DKFZp686O24166	9731	1.3572	2.56187	6.06689	5.71016	0.000243542	0.00760122	0.633613
10940	POP1	POP1 homolog, ribonuclease P/MRP subunit	8	protein-coding	ANXD2	4928	1.35592	2.55961	2.31888	3.33931	0.00797473	0.062028	-2.9899
378805	LINC-PINT	long intergenic non-protein coding RNA, p53 induced transcript	7	ncRNA	LincRNA-Pint|MKLN1-AS1|PINT	6207	1.355	2.55798	5.44206	5.2623	0.000451009	0.0113679	-0.00555805
8797	TNFRSF10A	TNF receptor superfamily member 10a	8	protein-coding	APO2|CD261|DR4|TRAILR-1|TRAILR1	1750	1.35482	2.55765	5.98591	6.96022	4.89345e-05	0.0029568	2.29146
54676	GTPBP2	GTP binding protein 2	6	protein-coding	-	3101	1.35363	2.55554	5.94482	7.62228	2.31816e-05	0.00188308	3.06466
84552	PARD6G	par-6 family cell polarity regulator gamma	18	protein-coding	PAR-6G|PAR6gamma	3836	1.35252	2.55358	1.32155	3.53155	0.00582345	0.0515139	-2.66909
382	ARF6	ADP ribosylation factor 6	14	protein-coding	-	3939	1.35143	2.55165	0.448132	2.37764	0.0398496	0.164191	-4.59536
2020	EN2	engrailed homeobox 2	7	protein-coding	-	3395	1.3505	2.55001	1.77763	4.12195	0.00227791	0.0295501	-1.70322
10603	SH2B2	SH2B adaptor protein 2	7	protein-coding	APS	2908	1.34916	2.54763	2.15629	3.55132	0.0056394	0.050565	-2.63623
246	ALOX15	arachidonate 15-lipoxygenase	17	protein-coding	12-LOX|15-LOX-1|15LOX-1	2684	1.34902	2.54738	1.30608	3.27179	0.00891353	0.0661824	-3.10305
4493	MT1E	metallothionein 1E	16	protein-coding	MT-1E|MT-IE|MT1|MTD	848	1.34764	2.54495	1.04718	2.54631	0.0300099	0.1373	-4.31825
7803	PTP4A1	protein tyrosine phosphatase type IVA, member 1	6	protein-coding	HH72|PRL-1|PRL1|PTP(CAAX1)|PTPCAAX1	5234	1.34135	2.53389	8.48138	9.53776	3.41924e-06	0.000559205	5.02234
6273	S100A2	S100 calcium binding protein A2	1	protein-coding	CAN19|S100L	963	1.34034	2.53211	1.26059	3.28472	0.00872526	0.0655383	-3.08136
54509	RHOF	ras homolog family member F, filopodia associated	12	protein-coding	ARHF|RIF	2435	1.33924	2.53018	6.26393	9.81059	2.67154e-06	0.000448892	5.27152
252969	NEIL2	nei like DNA glycosylase 2	8	protein-coding	NEH2|NEI2	2751	1.33492	2.52262	1.47573	2.69467	0.0233772	0.118148	-4.07168
221656	KDM1B	lysine demethylase 1B	6	protein-coding	AOF1|C6orf193|LSD2|bA204B7,3|dJ298J15,2	4575	1.33234	2.51811	-0.175365	2.74306	0.0215491	0.112864	-3.99084
84807	NFKBID	NFKB inhibitor delta	19	protein-coding	IkappaBNS|TA-NFKBH	4137	1.32879	2.51193	3.00368	2.80372	0.0225521	0.11559	-3.96677
59351	PBOV1	prostate and breast cancer overexpressed 1	6	protein-coding	UC28|UROC28|dJ171N11,2	2505	1.3266	2.5081	-0.149154	2.14431	0.0588476	0.206649	-4.97035
259307	IL4I1	interleukin 4 induced 1	19	protein-coding	FIG1|LAAO|LAO	2498	1.3265	2.50793	-0.566655	1.90266	0.0875954	0.258715	-5.34408
5481	PPID	peptidylprolyl isomerase D	4	protein-coding	CYP-40|CYPD	1834	1.32513	2.50556	5.09758	0.979894	0.378379	0.601757	-6.49522
8553	BHLHE40	basic helix-loop-helix family member e40	3	protein-coding	BHLHB2|Clast5|DEC1|HLHB2|SHARP-2|SHARP2|STRA13|Stra14	3035	1.32178	2.49974	8.931	7.94363	1.64095e-05	0.00153648	3.4208
1066	CES1	carboxylesterase 1	16	protein-coding	ACAT|CE-1|CEH|CES2|HMSE|HMSE1|PCE-1|REH|SES1|TGH|hCE-1	2214	1.32156	2.49936	2.89313	2.08368	0.0780613	0.241791	-5.12242
642475	MROH6	maestro heat like repeat family member 6	8	protein-coding	C8orf73	3802	1.32142	2.49912	3.03659	2.21248	0.0638427	0.215432	-4.93197
80824	DUSP16	dual specificity phosphatase 16	12	protein-coding	MKP-7|MKP7	6887	1.31781	2.49288	7.61665	9.27289	4.3694e-06	0.000638036	4.7739
79751	SLC25A22	solute carrier family 25 member 22	11	protein-coding	EIEE3|GC-1|GC1|NET44	3328	1.31625	2.49017	4.22306	4.90548	0.000705172	0.0149651	-0.486032
4680	CEACAM6	carcinoembryonic antigen related cell adhesion molecule 6	19	protein-coding	CD66c|CEAL|NCA	2703	1.31557	2.489	6.80897	6.61036	7.41296e-05	0.00385285	1.86021
8638	OASL	2'-5'-oligoadenylate synthetase like	12	protein-coding	OASLd|TRIP-14|TRIP14|p59 OASL|p59-OASL|p59OASL	2085	1.31523	2.48841	0.783451	2.877	0.0172066	0.0984405	-3.7664
100507050	TPBGL	trophoblast glycoprotein like	11	protein-coding	-	2800	1.3128	2.48423	1.44397	3.3926	0.00730638	0.0589994	-2.90074
10045	SH2D3A	SH2 domain containing 3A	19	protein-coding	NSP1	3052	1.31255	2.4838	6.19792	6.99719	4.68731e-05	0.00288917	2.3361
808	CALM3	calmodulin 3	19	protein-coding	CaM|CaMIII|HEL-S-72|PHKD|PHKD3	2259	1.31251	2.48373	9.56547	1.34167	0.245388	0.475953	-6.1064
91404	SESTD1	SEC14 and spectrin domain containing 1	2	protein-coding	SOLO	10616	1.31165	2.48225	4.86554	2.94779	0.0231795	0.117633	-3.87508
55803	ADAP2	ArfGAP with dual PH domains 2	17	protein-coding	CENTA2|HSA272195|cent-b	3023	1.31149	2.48198	2.76825	4.15132	0.00217656	0.0289123	-1.65615
83786	FRMD8	FERM domain containing 8	11	protein-coding	FKSG44	3752	1.3111	2.4813	6.2485	7.57402	2.44389e-05	0.00190935	3.01012
619569	SNORA41	small nucleolar RNA, H/ACA box 41	2	snoRNA	ACA41|SNORA41A	132	1.30972	2.47894	3.83688	6.22898	0.000118608	0.00489846	1.37129
3872	KRT17	keratin 17	17	protein-coding	39,1|CK-17|K17|PC|PC2|PCHC1	1574	1.30777	2.47558	5.15268	6.96978	4.83923e-05	0.00293851	2.30302
79094	CHAC1	ChaC glutathione specific gamma-glutamylcyclotransferase 1	15	protein-coding	-	1560	1.30537	2.47148	4.4747	3.5599	0.00732178	0.0590127	-2.79994
10979	FERMT2	fermitin family member 2	14	protein-coding	KIND2|MIG2|PLEKHC1|UNC112|UNC112B|mig-2	3498	1.30362	2.46848	4.46841	6.37667	9.86542e-05	0.00440034	1.563
161424	NOP9	NOP9 nucleolar protein	14	protein-coding	C14orf21	6169	1.30354	2.46833	3.69439	3.14256	0.0134499	0.0847323	-3.43611
83729	INHBE	inhibin beta E subunit	12	protein-coding	-	2437	1.30307	2.46753	0.660565	2.81607	0.0190599	0.104744	-3.8686
29935	RPA4	replication protein A4	X	protein-coding	HSU24186	1560	1.30263	2.46678	1.88464	3.85342	0.00347203	0.0379234	-2.1382
51559	NT5DC3	5'-nucleotidase domain containing 3	12	protein-coding	TU12B1-TY|TU12B1TY	7536	1.30167	2.46514	3.05187	4.3964	0.00149571	0.0234909	-1.26752
114789	SLC25A25	solute carrier family 25 member 25	9	protein-coding	MCSC|PCSCL|SCAMC-2	5185	1.30154	2.46492	3.96313	6.521	8.26234e-05	0.00410307	1.74744
1122	CHML	CHM like, Rab escort protein 2	1	protein-coding	REP2	7067	1.29771	2.45838	2.70156	3.91343	0.00315732	0.0355967	-2.0403
51175	TUBE1	tubulin epsilon 1	6	protein-coding	TUBE|dJ142L7,2	2366	1.29642	2.45618	6.0383	7.05574	4.37994e-05	0.00276929	2.40642
388	RHOB	ras homolog family member B	2	protein-coding	ARH6|ARHB|MST081|MSTP081|RHOH6	2375	1.29387	2.45185	7.76587	8.01273	1.52559e-05	0.00146194	3.49582
51703	ACSL5	acyl-CoA synthetase long chain family member 5	10	protein-coding	ACS2|ACS5|FACL5	3744	1.29067	2.44642	3.50321	3.71025	0.00438953	0.043578	-2.37721
65083	NOL6	nucleolar protein 6	9	protein-coding	NRAP|UTP22|bA311H10,1	4853	1.29062	2.44632	6.34141	5.48962	0.000341101	0.00944458	0.29313
28973	MRPS18B	mitochondrial ribosomal protein S18B	6	protein-coding	C6orf14|HSPC183|HumanS18a|MRP-S18-2|MRPS18-2|PTD017|S18amt	1923	1.28993	2.44516	2.63277	2.03877	0.0814275	0.248393	-5.18004
6601	SMARCC2	SWI/SNF related, matrix associated, actin dependent regulator of chromatin subfamily c member 2	12	protein-coding	BAF170|CRACC2|Rsc8	5681	1.28952	2.44447	5.92312	0.815087	0.457253	0.670697	-6.64713
375260	WASH2P	WAS protein family homolog 2 pseudogene	2	pseudo	FAM39B	1959	1.28731	2.44072	3.99504	1.63545	0.162328	0.376242	-5.75081
85415	RHPN2	rhophilin Rho GTPase binding protein 2	19	protein-coding	P76RBE|RHOBP	3531	1.28599	2.43849	8.01916	7.22043	3.62687e-05	0.00245786	2.60189
255189	PLA2G4F	phospholipase A2 group IVF	15	protein-coding	PLA2G4FZ	3492	1.28476	2.43641	2.70697	3.91248	0.00316208	0.0355967	-2.04185
113130	CDCA5	cell division cycle associated 5	11	protein-coding	SORORIN	3865	1.28453	2.43603	3.36177	5.13849	0.000506104	0.012206	-0.140592
113278	SLC52A3	solute carrier family 52 member 3	20	protein-coding	BVVLS|BVVLS1|C20orf54|RFT2|RFVT3|bA371L19,1|hRFT2	3235	1.28434	2.43571	6.38667	8.52901	8.98086e-06	0.00107999	4.03954
5292	PIM1	Pim-1 proto-oncogene, serine/threonine kinase	6	protein-coding	PIM	2709	1.28431	2.43566	7.7407	4.47488	0.00246887	0.0311358	-1.59696
9181	ARHGEF2	Rho/Rac guanine nucleotide exchange factor 2	1	protein-coding	GEF|GEF-H1|GEFH1|LFP40|NEDMHM|P40	8812	1.28369	2.43462	4.79441	4.90546	0.000705189	0.0149651	-0.486058
8915	BCL10	B-cell CLL/lymphoma 10	1	protein-coding	CARMEN|CIPER|CLAP|IMD37|c-E10|mE10	4215	1.27832	2.42556	5.69486	4.53766	0.00158545	0.024188	-1.24719
644815	FAM83G	family with sequence similarity 83 member G	17	protein-coding	PAWS1	2930	1.27681	2.42302	6.16442	8.4639	9.58808e-06	0.00110553	3.97256
1943	EFNA2	ephrin A2	19	protein-coding	ELF-1|EPLG6|HEK7-L|LERK-6|LERK6	2143	1.27563	2.42105	6.58835	7.64337	2.26544e-05	0.00185935	3.0884
9391	CIAO1	cytosolic iron-sulfur assembly component 1	2	protein-coding	CIA1|WDR39	4053	1.2751	2.42016	6.79766	1.01535	0.362978	0.588397	-6.46015
9129	PRPF3	pre-mRNA processing factor 3	1	protein-coding	HPRP3|HPRP3P|PRP3|Prp3p|RP18|SNRNP90	2786	1.27424	2.41872	3.47617	4.48939	0.00130016	0.0215802	-1.12212
51095	TRNT1	tRNA nucleotidyl transferase 1	3	protein-coding	CCA1|CGI-47|MtCCA|RPEM|SIFD	2905	1.27359	2.41762	3.39568	2.80555	0.0231216	0.117485	-3.97832
5621	PRNP	prion protein	20	protein-coding	ASCR|AltPrP|CD230|CJD|GSS|KURU|PRIP|PrP|PrP27-30|PrP33-35C|PrPc|p27-30	2964	1.27318	2.41694	3.05886	4.7006	0.000950096	0.0180122	-0.7962
1593	CYP27A1	cytochrome P450 family 27 subfamily A member 1	2	protein-coding	CP27|CTX|CYP27	2293	1.26961	2.41097	7.36846	1.18059	0.298195	0.531551	-6.28731
57602	USP36	ubiquitin specific peptidase 36	17	protein-coding	DUB1	6858	1.26697	2.40656	8.09538	6.7889	5.98606e-05	0.00335274	2.08231
7127	TNFAIP2	TNF alpha induced protein 2	14	protein-coding	B94|EXOC3L3	5292	1.26598	2.4049	2.21426	3.47601	0.00637462	0.0546277	-2.76153
7031	TFF1	trefoil factor 1	21	protein-coding	BCEI|D21S21|HP1,A|HPS2|pNR-2|pS2	492	1.26333	2.40049	5.6104	6.8571	5.52223e-05	0.00322551	2.16603
90441	ZNF622	zinc finger protein 622	5	protein-coding	ZPR9	5045	1.2629	2.39978	5.25662	7.59331	2.39278e-05	0.00190591	3.03195
54332	GDAP1	ganglioside induced differentiation associated protein 1	8	protein-coding	CMT4|CMT4A|CMTRIA	5031	1.26133	2.39717	4.3565	5.44438	0.000331322	0.00927852	0.300908
57630	SH3RF1	SH3 domain containing ring finger 1	4	protein-coding	POSH|RNF142|SH3MD2	5265	1.2601	2.39512	5.33025	5.95981	0.000167146	0.0062006	1.01402
6877	TAF5	TATA-box binding protein associated factor 5	10	protein-coding	TAF(II)100|TAF2D|TAFII-100|TAFII100	3282	1.258	2.39164	1.54352	3.1309	0.0112576	0.0770139	-3.33964
133	ADM	adrenomedullin	11	protein-coding	AM|PAMP	1590	1.25698	2.38995	6.40526	2.46566	0.0541498	0.196451	-4.64576
79191	IRX3	iroquois homeobox 3	16	protein-coding	IRX-1|IRXB1	2894	1.25655	2.38923	-0.575746	1.85824	0.094151	0.270712	-5.41073
54442	KCTD5	potassium channel tetramerization domain containing 5	16	protein-coding	-	2463	1.25645	2.38908	6.4488	9.05811	5.35332e-06	0.00073784	4.56753
93164	HTR7P1	5-hydroxytryptamine receptor 7 pseudogene 1	12	pseudo	HTR7P	4389	1.25525	2.38708	1.22036	2.52183	0.0312724	0.140457	-4.35871
7439	BEST1	bestrophin 1	11	protein-coding	ARB|BEST|BMD|RP50|TU15B|VMD2	5118	1.25508	2.38681	-0.124172	2.14256	0.059019	0.206895	-4.97312
7132	TNFRSF1A	TNF receptor superfamily member 1A	12	protein-coding	CD120a|FPF|TBP1|TNF-R|TNF-R-I|TNF-R55|TNFAR|TNFR1|TNFR55|TNFR60|p55|p55-R|p60	2226	1.25267	2.38281	7.92586	7.816	1.8799e-05	0.00165169	3.28079
57688	ZSWIM6	zinc finger SWIM-type containing 6	5	protein-coding	AFND	5507	1.24939	2.37742	5.23772	7.24855	3.51299e-05	0.00245786	2.63492
94032	CAMK2N2	calcium/calmodulin dependent protein kinase II inhibitor 2	3	protein-coding	CAM-KIIN|CAMKIIN	1360	1.24755	2.37438	1.43589	3.63132	0.00495443	0.0471258	-2.50357
346389	MACC1	MACC1, MET transcriptional regulator	7	protein-coding	7A5|SH3BP4L	9159	1.24699	2.37346	6.61509	7.65706	2.23192e-05	0.00185935	3.10378
3754	KCNF1	potassium voltage-gated channel modifier subfamily F member 1	2	protein-coding	IK8|KCNF|KV5,1|kH1	2289	1.24687	2.37326	0.641099	2.10017	0.0633182	0.214368	-5.03989
27314	RAB30	RAB30, member RAS oncogene family	11	protein-coding	-	10414	1.24587	2.37161	4.46051	6.59169	7.58225e-05	0.00386536	1.83674
130340	AP1S3	adaptor related protein complex 1 sigma 3 subunit	2	protein-coding	PSORS15	4041	1.24539	2.37082	5.38951	6.32769	0.000104836	0.00457623	1.49975
6376	CX3CL1	C-X3-C motif chemokine ligand 1	16	protein-coding	ABCD-3|C3Xkine|CXC3|CXC3C|NTN|NTT|SCYD1|fractalkine|neurotactin	3318	1.24464	2.3696	5.52154	6.18824	0.000124852	0.00503761	1.31787
489	ATP2A3	ATPase sarcoplasmic/endoplasmic reticulum Ca2+ transporting 3	17	protein-coding	SERCA3	7239	1.24455	2.36944	4.41597	5.41563	0.000344585	0.00951954	0.259997
55603	FAM46A	family with sequence similarity 46 member A	6	protein-coding	C6orf37|XTP11	5612	1.2443	2.36903	7.79831	5.65575	0.000285158	0.00840806	0.490011
23160	WDR43	WD repeat domain 43	2	protein-coding	NET12|UTP5	3531	1.24399	2.36853	5.43573	4.26214	0.00234323	0.0301596	-1.65523
5966	REL	REL proto-oncogene, NF-kB subunit	2	protein-coding	C-Rel	7968	1.24255	2.36616	6.35377	7.09252	4.19808e-05	0.00271019	2.45038
130557	ZNF513	zinc finger protein 513	2	protein-coding	HMFT0656|RP58	2460	1.24248	2.36605	4.40978	4.7899	0.000833706	0.0167437	-0.660281
196264	MPZL3	myelin protein zero like 3	11	protein-coding	-	4485	1.24202	2.3653	6.63514	6.37727	9.85813e-05	0.00440034	1.56376
84919	PPP1R15B	protein phosphatase 1 regulatory subunit 15B	1	protein-coding	CREP|MSSGM2	5791	1.24166	2.36471	7.49674	8.72692	7.37902e-06	0.000942823	4.24038
56605	ERO1B	endoplasmic reticulum oxidoreductase 1 beta	1	protein-coding	ERO1LB|Ero1beta	5054	1.23698	2.35705	1.2718	3.13396	0.0112005	0.0768699	-3.33449
3991	LIPE	lipase E, hormone sensitive type	19	protein-coding	AOMS4|FPLD6|HSL|LHS	5162	1.23548	2.3546	3.09101	1.34798	0.23425	0.46329	-6.10313
9851	KIAA0753	KIAA0753	17	protein-coding	MNR|OFIP	7558	1.23381	2.35187	0.904325	1.55013	0.160267	0.3726	-5.85288
51330	TNFRSF12A	TNF receptor superfamily member 12A	16	protein-coding	CD266|FN14|TWEAKR	1033	1.23253	2.34979	6.70115	7.84094	1.83038e-05	0.00163879	3.3083
3171	FOXA3	forkhead box A3	19	protein-coding	FKHH3|HNF3G|TCF3G	1989	1.23217	2.3492	4.60179	4.40297	0.00148091	0.0234084	-1.25721
1543	CYP1A1	cytochrome P450 family 1 subfamily A member 1	15	protein-coding	AHH|AHRR|CP11|CYP1|CYPIA1|P1-450|P450-C|P450DX	2685	1.23147	2.34806	7.15625	2.80067	0.0337426	0.147291	-4.1729
54843	SYTL2	synaptotagmin like 2	11	protein-coding	CHR11SYT|EXO4|PPP1R151|SGA72M|SLP2|SLP2A	11478	1.23124	2.34769	4.54142	1.08786	0.3321	0.560293	-6.38706
3097	HIVEP2	human immunodeficiency virus type I enhancer binding protein 2	6	protein-coding	HIV-EP2|MBP-2|MIBP1|MRD43|SHN2|ZAS2|ZNF40B	9724	1.23082	2.347	2.81412	4.15644	0.00215937	0.0288453	-1.64794
54733	SLC35F2	solute carrier family 35 member F2	11	protein-coding	HSNOV1	3254	1.22661	2.34016	3.12002	3.89399	0.00325588	0.036306	-2.07198
481	ATP1B1	ATPase Na+/K+ transporting subunit beta 1	1	protein-coding	ATP1B	2200	1.22596	2.33911	9.57844	6.02215	0.000162695	0.00615931	1.05426
6648	SOD2	superoxide dismutase 2	6	protein-coding	IPO-B|IPOB|MNSOD|MVCD6|Mn-SOD	1776	1.22565	2.3386	8.54418	6.77044	6.11874e-05	0.00339604	2.05954
27289	RND1	Rho family GTPase 1	12	protein-coding	ARHS|RHO6|RHOS	1665	1.22536	2.33814	3.51141	4.39892	0.00149003	0.0234316	-1.26357
384	ARG2	arginase 2	14	protein-coding	-	1981	1.22419	2.33624	3.07207	4.06846	0.00247554	0.0311436	-1.78922
22950	SLC4A1AP	solute carrier family 4 member 1 adaptor protein	2	protein-coding	HLC3	2970	1.22286	2.33409	4.2088	1.61395	0.166894	0.381996	-5.77795
128853	DUSP15	dual specificity phosphatase 15	20	protein-coding	C20orf57|VHY	1733	1.22207	2.33282	3.94777	6.24906	0.000115655	0.00483016	1.39753
22827	PUF60	poly(U) binding splicing factor 60	8	protein-coding	FIR|RoBPI|SIAHBP1|VRJS	2297	1.22037	2.33006	1.77019	3.42214	0.00696128	0.0580075	-2.85141
81034	SLC25A32	solute carrier family 25 member 32	8	protein-coding	MFT|MFTC|RREI	3228	1.21721	2.32496	5.94624	5.56529	0.000281263	0.00835766	0.471644
340152	ZC3H12D	zinc finger CCCH-type containing 12D	6	protein-coding	C6orf95|MCPIP4|TFL|dJ281H8,1|p34	4907	1.21644	2.32372	2.9084	4.72764	0.000913128	0.0176663	-0.75493
83931	STK40	serine/threonine kinase 40	1	protein-coding	SHIK|SgK495	3909	1.21603	2.32307	6.92326	7.98158	1.57646e-05	0.00148745	3.46207
158160	HSD17B7P2	hydroxysteroid 17-beta dehydrogenase 7 pseudogene 2	10	pseudo	HSD17B7|Hsd17b_2|bA291L22,1	1401	1.21548	2.32218	3.5717	1.95752	0.0977307	0.275955	-5.31212
6744	SSFA2	sperm specific antigen 2	2	protein-coding	CS-1|CS1|KRAP|SPAG13	8260	1.21349	2.31898	8.66425	9.4009	3.87836e-06	0.000602176	4.89479
10717	AP4B1	adaptor related protein complex 4 beta 1 subunit	1	protein-coding	BETA-4|CPSQ5|SPG47	3351	1.21311	2.31836	2.37658	4.04712	0.00255933	0.0318385	-1.82361
8728	ADAM19	ADAM metallopeptidase domain 19	5	protein-coding	FKSG34|MADDAM|MLTNB	8921	1.21009	2.31351	1.75243	2.77548	0.0204058	0.109335	-3.93661
7128	TNFAIP3	TNF alpha induced protein 3	6	protein-coding	A20|AISBL|OTUD7C|TNFA1P2	5322	1.20954	2.31263	5.90877	5.0867	0.000556976	0.0127853	-0.234311
7057	THBS1	thrombospondin 1	15	protein-coding	THBS|THBS-1|TSP|TSP-1|TSP1	5911	1.20895	2.31169	6.06297	6.61602	7.36247e-05	0.0038429	1.86731
23034	SAMD4A	sterile alpha motif domain containing 4A	14	protein-coding	SAMD4|SMAUG|SMAUG1|SMG|SMGA	7051	1.20848	2.31095	4.1245	5.56491	0.000281405	0.00835766	0.471119
10475	TRIM38	tripartite motif containing 38	6	protein-coding	RNF15|RORET	5802	1.20736	2.30915	3.34485	3.59046	0.00529273	0.0486677	-2.57127
4616	GADD45B	growth arrest and DNA damage inducible beta	19	protein-coding	GADD45BETA|MYD118	1375	1.20726	2.30898	5.46289	6.97317	4.82017e-05	0.00293851	2.30711
127841	LINC00628	long intergenic non-protein coding RNA 628	1	ncRNA	-	1290	1.2065	2.30776	1.91893	2.81935	0.0189552	0.104339	-3.86311
8792	TNFRSF11A	TNF receptor superfamily member 11a	18	protein-coding	CD265|FEO|LOH18CR1|ODFR|OFE|OPTB7|OSTS|PDB2|RANK|TRANCER	4682	1.20473	2.30494	1.95181	3.19187	0.0101737	0.0720497	-3.23718
65989	DLK2	delta like non-canonical Notch ligand 2	6	protein-coding	DLK-2|EGFL9	2749	1.20401	2.3038	3.00289	3.7512	0.00408628	0.0416991	-2.3058
79446	WDR25	WD repeat domain 25	14	protein-coding	C14orf67	2407	1.20227	2.30101	-0.108686	2.11006	0.0622891	0.212362	-5.02436
55742	PARVA	parvin alpha	11	protein-coding	CH-ILKBP|MXRA2	9013	1.19766	2.29368	2.73389	3.36686	0.00762173	0.0602372	-2.9438
9903	KLHL21	kelch like family member 21	1	protein-coding	-	4962	1.19346	2.28701	3.26883	4.93056	0.000680182	0.0146628	-0.448472
79827	CLMP	CXADR like membrane protein	11	protein-coding	ACAM|ASAM|CSBM|CSBS	2650	1.19324	2.28666	3.0897	3.49817	0.00614849	0.0533205	-2.72462
6793	STK10	serine/threonine kinase 10	5	protein-coding	LOK|PRO2729	6168	1.19054	2.28238	4.43189	4.25674	0.00185032	0.0265149	-1.48805
92312	MEX3A	mex-3 RNA binding family member A	1	protein-coding	MEX-3A|RKHD4	6124	1.18993	2.28141	1.18513	2.40519	0.038048	0.159832	-4.55038
137392	FAM92A	family with sequence similarity 92 member A	8	protein-coding	FAM92A1	3338	1.18873	2.27953	-0.109475	1.83815	0.0972637	0.275059	-5.44063
718	C3	complement C3	19	protein-coding	AHUS5|ARMD9|ASP|C3a|C3b|CPAMD1|HEL-S-62p	5132	1.18497	2.27359	2.24552	3.06444	0.0125749	0.0816966	-3.45136
8140	SLC7A5	solute carrier family 7 member 5	16	protein-coding	4F2LC|CD98|D16S469E|E16|LAT1|MPE16	4602	1.18448	2.27281	8.22471	6.47601	8.72941e-05	0.00421555	1.69025
2166	FAAH	fatty acid amide hydrolase	1	protein-coding	FAAH-1|PSAB	2095	1.18304	2.27055	3.49337	2.65649	0.0291105	0.135305	-4.21151
8139	GAN	gigaxonin	16	protein-coding	GAN1|KLHL16	4544	1.18202	2.26895	5.08493	2.07118	0.0885431	0.260261	-5.17155
57057	TBX20	T-box 20	7	protein-coding	ASD4	1828	1.18076	2.26697	3.50586	5.0278	0.000591899	0.0132971	-0.303708
196475	RMST	rhabdomyosarcoma 2 associated transcript (non-protein coding)	12	ncRNA	LINC00054|NCRMS|NCRNA00054	2099	1.18047	2.2665	0.432477	2.57244	0.0287186	0.13394	-4.27499
7866	IFRD2	interferon related developmental regulator 2	3	protein-coding	IFNRP|SKMc15|SM15	2109	1.18032	2.26627	5.04356	7.07783	4.26972e-05	0.00272773	2.43284
5805	PTS	6-pyruvoyltetrahydropterin synthase	11	protein-coding	PTPS	1742	1.17985	2.26553	6.16483	6.77484	6.08684e-05	0.00339369	2.06497
1057	CELP	carboxyl ester lipase pseudogene	9	pseudo	CELL|cell1|cell2|cell3	985	1.17815	2.26287	2.9686	2.99921	0.0141533	0.0872254	-3.56636
30844	EHD4	EH domain containing 4	15	protein-coding	PAST4	2894	1.17727	2.26148	6.4509	7.23053	3.58553e-05	0.00245786	2.61376
346606	MOGAT3	monoacylglycerol O-acyltransferase 3	7	protein-coding	DC7|DGAT2L2|MGAT3	1616	1.17588	2.25931	6.02882	1.67012	0.159436	0.371561	-5.70933
7480	WNT10B	Wnt family member 10B	12	protein-coding	SHFM6|STHAG8|WNT-12	2459	1.17399	2.25635	3.00533	4.0068	0.00272597	0.033073	-1.88875
604	BCL6	B-cell CLL/lymphoma 6	3	protein-coding	BCL5|BCL6A|LAZ3|ZBTB27|ZNF51	7635	1.17374	2.25597	6.01852	5.44544	0.000330847	0.00927852	0.302404
4356	MPP3	membrane palmitoylated protein 3	17	protein-coding	DLG3	3255	1.17242	2.25389	1.58888	3.26305	0.00904306	0.0669012	-3.1177
51599	LSR	lipolysis stimulated lipoprotein receptor	19	protein-coding	ILDR3|LISCH7	2278	1.1688	2.24824	5.60942	6.27222	0.000112348	0.00478494	1.42773
148932	MOB3C	MOB kinase activator 3C	1	protein-coding	MOB1E|MOBKL2C	2985	1.16773	2.24658	4.26849	6.06531	0.00014595	0.0056732	1.15528
2049	EPHB3	EPH receptor B3	3	protein-coding	EK2|ETK2|HEK2|TYRO6	4220	1.16737	2.24602	1.30186	2.43112	0.0364265	0.15532	-4.50795
115825	WDFY2	WD repeat and FYVE domain containing 2	13	protein-coding	PROF|WDF2|ZFYVE22	11105	1.16652	2.24469	3.98633	4.23901	0.00190134	0.0268375	-1.51622
54716	SLC6A20	solute carrier family 6 member 20	3	protein-coding	SIT1|XT3|Xtrp3	5698	1.16631	2.24436	5.38327	7.32313	3.22935e-05	0.00231644	2.72205
5822	PWP2	PWP2, small subunit processome component	21	protein-coding	EHOC-17|PWP2H|UTP1	3583	1.16589	2.24372	1.73481	3.09831	0.0118849	0.0787976	-3.39442
6782	HSPA13	heat shock protein family A (Hsp70) member 13	21	protein-coding	STCH	3987	1.16441	2.24141	5.86729	6.01572	0.000155527	0.00596156	1.08907
221662	RBM24	RNA binding motif protein 24	6	protein-coding	RNPC6|dJ259A10,1	5165	1.1608	2.23582	0.679231	2.64801	0.0252872	0.124264	-4.14944
57161	PELI2	pellino E3 ubiquitin protein ligase family member 2	14	protein-coding	-	10162	1.1599	2.23442	3.81847	3.33611	0.00843036	0.0641879	-3.02654
51083	GAL	galanin and GMAP prepropeptide	11	protein-coding	ETL8|GAL-GMAP|GALN|GLNN|GMAP	778	1.15724	2.2303	4.49738	3.12587	0.0141811	0.0872784	-3.4782
256586	LYSMD2	LysM domain containing 2	15	protein-coding	-	1875	1.1559	2.22823	1.43875	2.50414	0.0322172	0.142766	-4.3879
123775	C16orf46	chromosome 16 open reading frame 46	16	protein-coding	-	2542	1.15381	2.22501	0.178819	1.48501	0.170903	0.386485	-5.93774
64859	NABP1	nucleic acid binding protein 1	2	protein-coding	OBFC2A|SOSS-B2|SSB2	4016	1.15272	2.22332	5.44112	7.09489	4.18665e-05	0.00271019	2.4532
490	ATP2B1	ATPase plasma membrane Ca2+ transporting 1	12	protein-coding	PMCA1|PMCA1kb	7742	1.15261	2.22315	6.54255	5.74195	0.000222208	0.00721657	0.717295
7317	UBA1	ubiquitin like modifier activating enzyme 1	X	protein-coding	A1S9|A1S9T|A1ST|AMCX1|CFAP124|GXP1|POC20|SMAX2|UBA1A|UBE1|UBE1X	4414	1.15256	2.22308	8.51901	2.73046	0.0370167	0.157164	-4.26941
9456	HOMER1	homer scaffolding protein 1	5	protein-coding	HOMER|HOMER1A|HOMER1B|HOMER1C|SYN47|Ves-1	4312	1.15225	2.2226	4.0567	6.2444	0.000116333	0.00483709	1.39145
8515	ITGA10	integrin subunit alpha 10	1	protein-coding	PRO827	5487	1.15202	2.22225	-0.574522	1.73812	0.114224	0.30532	-5.58713
9700	ESPL1	extra spindle pole bodies like 1, separase	12	protein-coding	ESP1|SEPA	6791	1.14944	2.21828	3.80153	3.93156	0.00306827	0.0350423	-2.0108
81698	LINC00597	long intergenic non-protein coding RNA 597	15	ncRNA	C15orf5	1512	1.14706	2.21462	1.95225	2.40535	0.0380379	0.159832	-4.55012
10163	WASF2	WAS protein family member 2	1	protein-coding	IMD2|SCAR2|WASF4|WAVE2|dJ393P12,2	5705	1.14434	2.21045	4.63378	3.74724	0.00445677	0.0439091	-2.36646
143872	ARHGAP42	Rho GTPase activating protein 42	11	protein-coding	GRAF3	5107	1.14381	2.20964	6.81633	6.72073	6.49225e-05	0.00357926	1.998
10903	MTMR11	myotubularin related protein 11	1	protein-coding	CRA	3851	1.143	2.20841	6.64504	3.6753	0.00729494	0.0589846	-2.73182
2033	EP300	E1A binding protein p300	22	protein-coding	KAT3B|RSTS2|p300	8761	1.14118	2.20562	0.154384	1.54107	0.155954	0.367024	-5.86284
56652	TWNK	twinkle mtDNA helicase	10	protein-coding	ATXN8|C10orf2|IOSCA|MTDPS7|PEO|PEO1|PEOA3|PRLTS5|SANDO|SCA8|TWINL	3667	1.141	2.20534	4.94694	4.14697	0.00224829	0.0294042	-1.68142
182	JAG1	jagged 1	20	protein-coding	AGS|AGS1|AHD|AWS|CD339|HJ1|JAGL1	5987	1.14094	2.20525	8.49498	7.90325	1.71276e-05	0.00159157	3.37671
1736	DKC1	dyskerin pseudouridine synthase 1	X	protein-coding	CBF5|DKC|DKCX|NAP57|NOLA4|XAP101	4523	1.14072	2.20491	5.6459	5.36357	0.000370078	0.0100207	0.185605
4643	MYO1E	myosin IE	15	protein-coding	FSGS6|HuncM-IC|MYO1C	5110	1.13858	2.20164	8.32677	2.09122	0.0919069	0.265817	-5.16272
83451	ABHD11	abhydrolase domain containing 11	7	protein-coding	PP1226|WBSCR21	1938	1.13772	2.20033	5.77278	7.12986	4.02186e-05	0.00265331	2.49481
641339	ZNF674	zinc finger protein 674	X	protein-coding	MRX92|ZNF673B	4348	1.13634	2.19822	1.70749	2.20285	0.0536223	0.195057	-4.87899
56606	SLC2A9	solute carrier family 2 member 9	4	protein-coding	GLUT9|GLUTX|UAQTL2|URATv1	9006	1.13571	2.19727	2.4782	3.00494	0.0138881	0.0861229	-3.55141
23012	STK38L	serine/threonine kinase 38 like	12	protein-coding	NDR2	5275	1.13488	2.196	5.50782	6.48895	8.59218e-05	0.00418221	1.70673
1026	CDKN1A	cyclin dependent kinase inhibitor 1A	6	protein-coding	CAP20|CDKN1|CIP1|MDA-6|P21|SDI1|WAF1|p21CIP1	2637	1.13478	2.19586	8.8781	6.59074	7.59095e-05	0.00386536	1.83555
1105	CHD1	chromodomain helicase DNA binding protein 1	5	protein-coding	-	6805	1.13266	2.19263	6.4429	2.92364	0.0252132	0.124103	-3.93662
131583	FAM43A	family with sequence similarity 43 member A	3	protein-coding	-	3145	1.1313	2.19056	2.52317	2.786	0.0200479	0.108091	-3.91898
10318	TNIP1	TNFAIP3 interacting protein 1	5	protein-coding	ABIN-1|NAF1|VAN|nip40-1	3493	1.12897	2.18703	8.2376	9.23806	4.51453e-06	0.000651474	4.74073
10611	PDLIM5	PDZ and LIM domain 5	4	protein-coding	ENH|ENH1|L9|LIM	9204	1.12862	2.1865	8.74835	5.9131	0.000177573	0.00636873	0.950968
54853	WDR55	WD repeat domain 55	5	protein-coding	-	3674	1.12848	2.18628	6.8671	1.71026	0.151786	0.361788	-5.65893
4242	MFNG	MFNG O-fucosylpeptide 3-beta-N-acetylglucosaminyltransferase	22	protein-coding	-	2136	1.1284	2.18617	2.08353	3.84252	0.00353265	0.0383125	-2.15602
55243	KIRREL1	kirre like nephrin family adhesion molecule 1	1	protein-coding	KIRREL|NEPH1	8040	1.12626	2.18292	5.80444	5.49091	0.000311007	0.00889233	0.366863
3918	LAMC2	laminin subunit gamma 2	1	protein-coding	B2T|BM600|CSF|EBR2|EBR2A|LAMB2T|LAMNB2	6503	1.12578	2.1822	8.54241	6.64903	7.0752e-05	0.0037569	1.90867
9751	SNPH	syntaphilin	20	protein-coding	-	5721	1.12565	2.182	0.659984	1.26878	0.242243	0.472372	-6.20492
4316	MMP7	matrix metallopeptidase 7	11	protein-coding	MMP-7|MPSL1|PUMP-1	1119	1.12564	2.18198	2.04234	2.60726	0.0270832	0.128994	-4.21721
6498	SKIL	SKI like proto-oncogene	3	protein-coding	SNO|SnoA|SnoI|SnoN	7485	1.12431	2.17998	6.03786	3.79876	0.00526581	0.0486677	-2.44981
2770	GNAI1	G protein subunit alpha i1	7	protein-coding	Gi	3636	1.12374	2.17911	0.903115	1.90007	0.0879658	0.259372	-5.34799
80115	BAIAP2L2	BAI1 associated protein 2 like 2	22	protein-coding	-	3663	1.12373	2.17909	6.47653	5.73535	0.000224157	0.00721657	0.70819
80853	KDM7A	lysine demethylase 7A	7	protein-coding	JHDM1D	9374	1.12264	2.17745	4.95049	6.50425	8.43305e-05	0.00412492	1.72617
10991	SLC38A3	solute carrier family 38 member 3	3	protein-coding	G17|NAT1|SN1|SNAT3	2608	1.12101	2.17499	5.61935	4.24589	0.00209252	0.0283922	-1.58184
51429	SNX9	sorting nexin 9	6	protein-coding	SDP1|SH3PX1|SH3PXD3A|WISP	4748	1.11921	2.17228	3.05879	4.09668	0.0023691	0.0303334	-1.7438
3508	IGHMBP2	immunoglobulin mu binding protein 2	11	protein-coding	CATF1|CMT2S|HCSA|HMN6|SMARD1|SMUBP2|ZFAND7	5565	1.1187	2.17152	4.11986	3.43362	0.00716724	0.0586166	-2.86271
7453	WARS	tryptophanyl-tRNA synthetase	14	protein-coding	GAMMA-2|IFI53|IFP53	3183	1.11865	2.17144	6.15965	6.6057	7.45484e-05	0.00385827	1.85435
8761	PABPC4	poly(A) binding protein cytoplasmic 4	1	protein-coding	APP-1|APP1|PABP4|iPABP	3204	1.11741	2.16957	1.14498	2.70294	0.023054	0.117222	-4.05787
388799	FAM209B	family with sequence similarity 209 member B	20	protein-coding	C20orf107|dJ1153D9,4	1323	1.11529	2.16639	1.76014	3.2219	0.00967988	0.069819	-3.18675
51200	CPA4	carboxypeptidase A4	7	protein-coding	CPA3	2817	1.11065	2.15942	0.361078	2.02107	0.0721547	0.231411	-5.16316
4253	MIA2	melanoma inhibitory activity 2	14	protein-coding	CTAGE5|MEA6|MGEA|MGEA11|MGEA6	4833	1.11015	2.15869	7.81627	1.20702	0.288585	0.520906	-6.25857
80329	ULBP1	UL16 binding protein 1	6	protein-coding	N2DL-1|NKG2DL1|RAET1I	3142	1.11012	2.15863	0.551496	2.0696	0.0666034	0.220537	-5.08775
91875	TTC5	tetratricopeptide repeat domain 5	14	protein-coding	Strap	1876	1.10896	2.15691	3.81939	1.37778	0.225961	0.455263	-6.06771
282809	POC1B	POC1 centriolar protein B	12	protein-coding	CORD20|PIX1|TUWD12|WDR51B	3625	1.10864	2.15642	4.59208	5.7786	0.00021172	0.00707129	0.767683
5030	P2RY4	pyrimidinergic receptor P2Y4	X	protein-coding	NRU|P2P|P2Y4|UNR	1639	1.10789	2.15531	2.46697	3.84161	0.00353776	0.038334	-2.15751
727897	MUC5B	mucin 5B, oligomeric mucus/gel-forming	11	protein-coding	MG1|MUC-5B|MUC5|MUC9	17916	1.10678	2.15365	0.183592	2.27351	0.0474457	0.18215	-4.76412
8527	DGKD	diacylglycerol kinase delta	2	protein-coding	DGKdelta|dgkd-2	9745	1.10628	2.15289	5.78414	6.79432	5.94769e-05	0.00334653	2.08898
199800	ADM5	adrenomedullin 5 (putative)	19	protein-coding	AM5|C19orf76	2112	1.10541	2.15159	0.223975	2.21508	0.0523084	0.192522	-4.85785
7030	TFE3	transcription factor binding to IGHM enhancer 3	X	protein-coding	RCCP2|RCCX1|TFEA|bHLHe33	3497	1.10491	2.15086	5.7022	6.16024	0.00012935	0.00515133	1.28102
11151	CORO1A	coronin 1A	16	protein-coding	CLABP|CLIPINA|HCORO1|IMD8|TACO|p57	1941	1.10322	2.14833	1.13186	2.04405	0.0694725	0.227243	-5.12753
9567	GTPBP1	GTP binding protein 1	22	protein-coding	GP-1|GP1|HSPC018	7564	1.1027	2.14756	7.20439	5.47626	0.000317254	0.00898716	0.346131
4722	NDUFS3	NADH:ubiquinone oxidoreductase core subunit S3	11	protein-coding	CI-30	959	1.10061	2.14445	6.31463	1.2665	0.267393	0.498608	-6.19302
10956	OS9	OS9, endoplasmic reticulum lectin	12	protein-coding	ERLEC2|OS-9	2862	1.0999	2.1434	7.53783	0.863283	0.432934	0.650217	-6.60471
285359	PDCL3P4	phosducin-like 3 pseudogene 4	3	pseudo	-	983	1.09782	2.14032	4.05309	5.14915	0.000498569	0.0120912	-0.124966
285958	SNHG15	small nucleolar RNA host gene 15	7	ncRNA	C7orf40|Linc-Myo1g|MYO1GUT	803	1.09719	2.13937	5.1024	5.27535	0.00041803	0.0108516	0.0586247
10560	SLC19A2	solute carrier family 19 member 2	1	protein-coding	TC1|THMD1|THT1|THTR1|TRMA	3665	1.09615	2.13784	5.25399	5.62783	0.000258622	0.00795052	0.559121
1491	CTH	cystathionine gamma-lyase	1	protein-coding	-	2534	1.09421	2.13496	2.87406	3.99308	0.00278527	0.0333309	-1.91097
283991	UBALD2	UBA like domain containing 2	17	protein-coding	FAM100B	1589	1.09375	2.13428	6.31919	4.23187	0.00236423	0.0303334	-1.67596
8896	BUD31	BUD31 homolog	7	protein-coding	Cwc14|EDG-2|EDG2|G10|YCR063W|fSAP17	1910	1.09023	2.12907	6.53932	4.7143	0.00100483	0.0187047	-0.832636
127002	ATXN7L2	ataxin 7 like 2	1	protein-coding	-	4735	1.08889	2.1271	2.16789	3.07196	0.0124182	0.0811195	-3.43872
79047	KCTD15	potassium channel tetramerization domain containing 15	19	protein-coding	-	5111	1.08796	2.12573	5.28045	5.78361	0.000210326	0.00707129	0.774568
9641	IKBKE	inhibitor of nuclear factor kappa B kinase subunit epsilon	1	protein-coding	IKK-E|IKK-i|IKKE|IKKI	3474	1.08753	2.1251	3.87571	5.30171	0.000403037	0.0106774	0.096689
396	ARHGDIA	Rho GDP dissociation inhibitor alpha	17	protein-coding	GDIA1|HEL-S-47e|NPHS8|RHOGDI|RHOGDI-1	2382	1.08456	2.12073	0.785128	2.09886	0.063456	0.21454	-5.04195
79848	CSPP1	centrosome and spindle pole associated protein 1	8	protein-coding	CSPP|JBTS21	5961	1.08439	2.12048	-0.0876983	1.58986	0.144352	0.350908	-5.79626
8912	CACNA1H	calcium voltage-gated channel subunit alpha1 H	16	protein-coding	CACNA1HB|Cav3,2|ECA6|EIG6|HALD4	9302	1.08398	2.11988	2.24402	2.35979	0.0412772	0.16783	-4.62661
842	CASP9	caspase 9	1	protein-coding	APAF-3|APAF3|ICE-LAP6|MCH6|PPP1R56	5239	1.08386	2.1197	5.79232	6.13002	0.000134402	0.00530089	1.24112
54436	SH3TC1	SH3 domain and tetratricopeptide repeats 1	4	protein-coding	-	4557	1.08216	2.11721	5.29701	6.41889	9.36421e-05	0.00426994	1.61724
55057	CRYBG2	crystallin beta-gamma domain containing 2	1	protein-coding	AIM1L	5624	1.08051	2.11478	6.79042	7.23272	3.57661e-05	0.00245786	2.61634
9551	ATP5J2	ATP synthase, H+ transporting, mitochondrial Fo complex subunit F2	7	protein-coding	ATP5JL	511	1.08036	2.11457	6.4284	0.904617	0.412906	0.632377	-6.56697
54407	SLC38A2	solute carrier family 38 member 2	12	protein-coding	ATA2|PRO1068|SAT2|SNAT2	4884	1.07983	2.11379	7.44463	5.89763	0.000181177	0.00647906	0.93003
389898	UBE2NL	ubiquitin conjugating enzyme E2 N like (gene/pseudogene)	X	protein-coding	Li174	1185	1.07808	2.11123	-0.102445	1.82415	0.0994871	0.278881	-5.46136
85027	SMIM3	small integral membrane protein 3	5	protein-coding	C5orf62|MST150|NID67	2334	1.07808	2.11122	5.1492	5.27461	0.000418459	0.0108516	0.0575542
374969	SVBP	small vasohibin binding protein	1	protein-coding	CCDC23	798	1.07753	2.11042	3.7642	2.3756	0.0468427	0.181116	-4.66427
80006	TRAPPC13	trafficking protein particle complex 13	5	protein-coding	C5orf44	4341	1.07604	2.10825	4.43666	2.92554	0.0189601	0.104339	-3.7829
5306	PITPNA	phosphatidylinositol transfer protein alpha	17	protein-coding	HEL-S-36|PI-TPalpha|PITPN|VIB1A	4339	1.07297	2.10376	6.28372	5.05628	0.000568428	0.0129067	-0.261567
9134	CCNE2	cyclin E2	8	protein-coding	CYCE2	3153	1.07274	2.10342	2.7481	3.8171	0.00367836	0.0392679	-2.19763
118432	RPL29P2	ribosomal protein L29 pseudogene 2	17	pseudo	RPL29_10_1510	657	1.07269	2.10335	-0.320265	1.29182	0.226991	0.455964	-6.18162
63922	CHTF18	chromosome transmission fidelity factor 18	16	protein-coding	C16orf41|C321D2,2|C321D2,3|C321D2,4|CHL12|Ctf18|RUVBL	4596	1.07143	2.10152	3.17357	4.46024	0.00135835	0.0222154	-1.16757
7040	TGFB1	transforming growth factor beta 1	19	protein-coding	CED|DPD1|LAP|TGFB|TGFbeta	2586	1.07057	2.10026	6.32099	6.13149	0.00013415	0.00530089	1.24308
6640	SNTA1	syntrophin alpha 1	20	protein-coding	LQT12|SNT1|TACIP1|dJ1187J4,5	2372	1.0698	2.09915	5.1905	1.3529	0.237616	0.467308	-6.09531
54205	CYCS	cytochrome c, somatic	7	protein-coding	CYC|HCS|THC4	5538	1.06927	2.09837	8.30617	6.0066	0.000157361	0.0059944	1.07686
11177	BAZ1A	bromodomain adjacent to zinc finger domain 1A	14	protein-coding	ACF1|WALp1|WCRF180|hACF1	6358	1.0689	2.09783	4.05268	4.97697	0.000636404	0.0140027	-0.379206
4884	NPTX1	neuronal pentraxin 1	17	protein-coding	NP1	5437	1.06824	2.09687	1.41831	2.07976	0.0654939	0.218479	-5.07187
79080	CCDC86	coiled-coil domain containing 86	11	protein-coding	-	2015	1.0674	2.09566	5.75191	4.72769	0.000913058	0.0176663	-0.75485
654254	ZNF732	zinc finger protein 732	4	protein-coding	-	2193	1.06646	2.09429	1.30466	1.02399	0.345741	0.573554	-6.46474
11169	WDHD1	WD repeat and HMG-box DNA binding protein 1	14	protein-coding	AND-1|AND1|CHTF4|CTF4	6032	1.06584	2.09339	0.842939	2.1304	0.0602225	0.20869	-4.99232
9645	MICAL2	microtubule associated monooxygenase, calponin and LIM domain containing 2	11	protein-coding	MICAL-2|MICAL2PV1|MICAL2PV2	8174	1.06583	2.09337	6.63723	5.73789	0.000223404	0.00721657	0.711696
5315	PKM	pyruvate kinase, muscle	15	protein-coding	CTHBP|HEL-S-30|OIP3|PK3|PKM2|TCB|THBP1	3772	1.06535	2.09268	1.70451	2.26023	0.0485105	0.18422	-4.78548
8660	IRS2	insulin receptor substrate 2	13	protein-coding	IRS-2	6998	1.06486	2.09196	3.85008	3.81818	0.00367205	0.0392679	-2.19586
2976	GTF3C2	general transcription factor IIIC subunit 2	2	protein-coding	TFIIIC-BETA|TFIIIC110	4823	1.06478	2.09186	5.35206	0.837632	0.445747	0.66057	-6.62751
8602	NOP14	NOP14 nucleolar protein	4	protein-coding	C4orf9|NOL14|RES4-25|RES425|UTP2	3656	1.06439	2.09128	5.73461	4.56991	0.00115274	0.0201704	-0.997138
4128	MAOA	monoamine oxidase A	X	protein-coding	BRNRS|MAO-A	5438	1.06354	2.09006	3.16769	3.80963	0.0037224	0.0395612	-2.20988
23031	MAST3	microtubule associated serine/threonine kinase 3	19	protein-coding	-	7182	1.06354	2.09005	3.60394	1.41567	0.212215	0.439436	-6.02319
29785	CYP2S1	cytochrome P450 family 2 subfamily S member 1	19	protein-coding	CYPIIS1	2624	1.06347	2.08995	7.37743	7.23225	3.57853e-05	0.00245786	2.61578
22924	MAPRE3	microtubule associated protein RP/EB family member 3	2	protein-coding	EB3|EBF3|EBF3-S|RP3	2387	1.06345	2.08992	2.39045	2.76722	0.0206912	0.110299	-3.95044
1192	CLIC1	chloride intracellular channel 1	6	protein-coding	CL1C1|G6|NCC27	1774	1.06305	2.08934	-0.0543331	1.45908	0.176604	0.39441	-5.97166
11120	BTN2A1	butyrophilin subfamily 2 member A1	6	protein-coding	BK14H9,1|BT2,1|BTF1|BTN2,1|DJ3E1,1	3686	1.06296	2.08922	5.26224	5.80909	0.000203398	0.00693024	0.809472
3455	IFNAR2	interferon alpha and beta receptor subunit 2	21	protein-coding	IFN-R|IFN-alpha-REC|IFNABR|IFNARB|IMD45	3163	1.06242	2.08844	6.31175	3.68055	0.00626047	0.0540401	-2.62929
23122	CLASP2	cytoplasmic linker associated protein 2	3	protein-coding	-	8133	1.06119	2.08665	3.09	3.65726	0.00475144	0.0458723	-2.46067
84444	DOT1L	DOT1 like histone lysine methyltransferase	19	protein-coding	DOT1|KMT4	9967	1.05979	2.08463	5.02414	4.94772	0.000663628	0.0143564	-0.422819
4784	NFIX	nuclear factor I X	19	protein-coding	CTF|MRSHSS|NF-I/X|NF1-X|NF1A|SOTOS2	6775	1.05857	2.08287	1.76224	2.41301	0.0375518	0.158474	-4.5376
1649	DDIT3	DNA damage inducible transcript 3	12	protein-coding	C/EBPzeta|CEBPZ|CHOP|CHOP-10|CHOP10|GADD153	1268	1.05663	2.08006	0.84828	2.56613	0.0290251	0.13501	-4.28544
64430	PCNX4	pecanex homolog 4	14	protein-coding	C14orf135|FBP2|PCNXL4	4758	1.05571	2.07874	4.39454	1.25382	0.26769	0.49901	-6.20976
8317	CDC7	cell division cycle 7	1	protein-coding	CDC7L1|HsCDC7|Hsk1|huCDC7	4370	1.05522	2.07803	0.931563	0.98483	0.361528	0.58743	-6.50529
10052	GJC1	gap junction protein gamma 1	17	protein-coding	CX45|GJA7	7990	1.0541	2.07643	0.421496	2.30442	0.0450538	0.176728	-4.71423
85439	STON2	stonin 2	14	protein-coding	STN2|STNB|STNB2	13524	1.05365	2.07577	3.59895	3.73502	0.00419349	0.0423005	-2.33241
9818	NUP58	nucleoporin 58	13	protein-coding	NUP45|NUPL1|PRO2463	5123	1.05285	2.07463	6.75007	6.60119	7.4956e-05	0.00386307	1.84868
4008	LMO7	LIM domain 7	13	protein-coding	FBX20|FBXO20|LMO7b|LOMP	9680	1.05215	2.07362	7.03587	1.31194	0.252755	0.484069	-6.14143
11135	CDC42EP1	CDC42 effector protein 1	22	protein-coding	BORG5|CEP1|MSE55	2505	1.05164	2.07289	7.22677	6.17638	0.000126736	0.00509685	1.30228
80201	HKDC1	hexokinase domain containing 1	10	protein-coding	-	4262	1.04991	2.07041	7.28736	0.897451	0.416324	0.634995	-6.5736
8744	TNFSF9	TNF superfamily member 9	19	protein-coding	4-1BB-L|CD137L|TNLG5A	1688	1.04879	2.06879	1.23606	2.13407	0.0598572	0.208121	-4.98653
83694	RPS6KL1	ribosomal protein S6 kinase like 1	14	protein-coding	RSKL2	6660	1.04687	2.06604	3.1151	3.46848	0.0064534	0.0549676	-2.77408
9636	ISG15	ISG15 ubiquitin-like modifier	1	protein-coding	G1P2|IFI15|IMD38|IP17|UCRP|hUCRP	667	1.04505	2.06343	6.41309	6.08819	0.000141749	0.00555494	1.18569
3183	HNRNPC	heterogeneous nuclear ribonucleoprotein C (C1/C2)	14	protein-coding	C1|C2|HNRNP|HNRPC|SNRPC	4550	1.04485	2.06315	7.42317	7.08112	4.25355e-05	0.00272773	2.43677
401647	GOLGA7B	golgin A7 family member B	10	protein-coding	C10orf132|C10orf133|bA451M19,3|bA459F3,4	6448	1.04454	2.06271	-0.423774	1.82738	0.0989702	0.278242	-5.45659
7477	WNT7B	Wnt family member 7B	22	protein-coding	-	4128	1.04445	2.06258	1.86193	2.95927	0.0149906	0.0902441	-3.6282
6134	RPL10	ribosomal protein L10	X	protein-coding	AUTSX5|DXS648|DXS648E|L10|NOV|QM	2585	1.04334	2.061	10.1145	1.10901	0.324838	0.554245	-6.364
3945	LDHB	lactate dehydrogenase B	12	protein-coding	HEL-S-281|LDH-B|LDH-H|LDHBD|TRG-5	1956	1.04148	2.05834	8.35194	2.52451	0.0475213	0.182282	-4.54301
51364	ZMYND10	zinc finger MYND-type containing 10	3	protein-coding	BLU|CILD22|FLU	2162	1.04123	2.05798	-0.450907	1.59022	0.144272	0.35084	-5.79577
144363	ETFRF1	electron transfer flavoprotein regulatory factor 1	12	protein-coding	LYRM5	1247	1.04075	2.0573	3.44023	1.23898	0.26879	0.499921	-6.22904
10213	PSMD14	proteasome 26S subunit, non-ATPase 14	2	protein-coding	PAD1|POH1|RPN11	1717	1.03957	2.05562	4.07261	1.94502	0.0974292	0.275424	-5.3244
9957	HS3ST1	heparan sulfate-glucosamine 3-sulfotransferase 1	4	protein-coding	3OST|3OST1	2108	1.03863	2.05427	2.09504	3.50628	0.00606779	0.0528605	-2.71112
10849	CD3EAP	CD3e molecule associated protein	19	protein-coding	ASE-1|ASE1|CAST|PAF49	3292	1.03809	2.05351	4.09223	2.53274	0.0360434	0.154263	-4.41436
79837	PIP4K2C	phosphatidylinositol-5-phosphate 4-kinase type 2 gamma	12	protein-coding	PIP5K2C	3390	1.03795	2.05331	7.60342	6.33992	0.000103254	0.00455026	1.51557
140809	SRXN1	sulfiredoxin 1	20	protein-coding	C20orf139|Npn3|SRX|SRX1	2698	1.03728	2.05236	6.88944	6.89585	5.27624e-05	0.00311146	2.21332
54552	GNL3L	G protein nucleolar 3 like	X	protein-coding	GNL3B	9411	1.03726	2.05233	0.421678	1.77597	0.10751	0.293569	-5.53218
55227	LRRC1	leucine rich repeat containing 1	6	protein-coding	LANO|dJ523E19,1	4148	1.0357	2.05011	6.11803	4.92564	0.000685003	0.0147227	-0.455823
7126	TNFAIP1	TNF alpha induced protein 1	17	protein-coding	B12|B61|BTBD34|EDP1|hBACURD2	3809	1.03468	2.04866	8.24573	5.96305	0.000166448	0.0062006	1.01838
1723	DHODH	dihydroorotate dehydrogenase (quinone)	16	protein-coding	DHOdehase|POADS|URA1	3507	1.03466	2.04863	5.14301	5.06946	0.000557908	0.0127853	-0.242109
84915	FAM222A	family with sequence similarity 222 member A	12	protein-coding	C12orf34	3244	1.03326	2.04664	1.81219	2.77563	0.0204005	0.109335	-3.93635
10435	CDC42EP2	CDC42 effector protein 2	11	protein-coding	BORG1|CEP2	2023	1.03274	2.04591	0.936528	2.8155	0.0190782	0.104786	-3.86956
602	BCL3	B-cell CLL/lymphoma 3	19	protein-coding	BCL4|D19S37	2235	1.03265	2.04578	3.4407	4.27692	0.00179401	0.0261694	-1.45604
3727	JUND	JunD proto-oncogene, AP-1 transcription factor subunit	19	protein-coding	AP-1	1963	1.03212	2.04502	7.67145	7.57693	2.43613e-05	0.00190935	3.01341
23015	GOLGA8A	golgin A8 family member A	15	protein-coding	GM88	6558	1.03156	2.04424	1.82509	2.7973	0.0196707	0.106998	-3.90006
22984	PDCD11	programmed cell death 11	10	protein-coding	ALG-4|ALG4|NFBP|RRP5	6526	1.03096	2.04339	5.80438	2.7786	0.0281175	0.131909	-4.09873
100128881	VPS9D1-AS1	VPS9D1 antisense RNA 1	16	ncRNA	MYU	1753	1.03033	2.04249	1.37314	2.64318	0.0254941	0.124636	-4.1575
1942	EFNA1	ephrin A1	1	protein-coding	B61|ECKLG|EFL1|EPLG1|LERK-1|LERK1|TNFAIP4	2090	1.02903	2.04065	7.27118	5.00717	0.000609549	0.0135467	-0.334309
727896	LOC727896	cysteine and histidine rich domain containing 1 pseudogene	18	pseudo	-	3412	1.0277	2.03877	2.68036	3.22275	0.00966628	0.069819	-3.18533
286343	LURAP1L	leucine rich adaptor protein 1 like	9	protein-coding	C9orf150|HYST0841|LRAP35b|bA3L8,2	3092	1.02677	2.03745	2.11682	3.21422	0.00980382	0.0703238	-3.19965
6482	ST3GAL1	ST3 beta-galactoside alpha-2,3-sialyltransferase 1	8	protein-coding	Gal-NAc6S|SIAT4A|SIATFL|ST3GalA|ST3GalA,1|ST3GalIA|ST3GalIA,1|ST3O	7921	1.02645	2.037	3.48947	4.14945	0.00218286	0.0289123	-1.65913
2081	ERN1	endoplasmic reticulum to nucleus signaling 1	17	protein-coding	IRE1|IRE1P|IRE1a|hIRE1p	4005	1.02555	2.03574	3.30059	2.7397	0.0220768	0.1143	-4.00602
2274	FHL2	four and a half LIM domains 2	2	protein-coding	AAG11|DRAL|FHL-2|SLIM-3|SLIM3	3976	1.02518	2.03522	5.91992	6.66124	6.97205e-05	0.00375039	1.92393
3344	FOXN2	forkhead box N2	2	protein-coding	HTLF	5865	1.02327	2.03253	5.20076	3.48953	0.00711857	0.0584839	-2.82392
57136	APMAP	adipocyte plasma membrane associated protein	20	protein-coding	BSCv|C20orf3	2425	1.02304	2.03219	5.94476	1.12529	0.317357	0.547727	-6.34784
9020	MAP3K14	mitogen-activated protein kinase kinase kinase 14	17	protein-coding	FTDCR1B|HS|HSNIK|NIK	4639	1.02251	2.03146	3.97161	3.12827	0.0115841	0.0780291	-3.35836
[truncated: 11,570 more rows]

## Sheet: Table S3
Table S3: Differentially transcribed genes (DTGs) in the differentiated colon adenocarcinoma cell line, Caco-2, in response to interaction with Giardia intestinalis isolate, GS, for 4.5h. Note that significantly up-regulated genes are in red font whereas significantly down-regulated genes are in blue font (adjusted P value < 0.05).
[truncated: 12,267 more rows]

[truncated: 7 more sheets: Table S4, Table S5, Table S6, Table S7, Table S8, Table S9, Table S10]
